# Supplementary material for: Cornerstone over Capstone: The case for structured career development opportunities early in the undergraduate biology curriculum as a way to influence science and biology identities
Source: PLoS One. 2023 May 5;18(5):e0285176. doi: 10.1371/journal.pone.0285176 (PMC10162542; doi:10.1371/journal.pone.0285176)
Supplement: S2 File — (XLSX) [file pone.0285176.s002.xlsx]

## Sheet: portfolio
Can you please explain why the portfolio presentation did, or did not, make you feel more like a scientist?
it did make me feel more like a scientist.
It highlighted more of my general transferable skills than science related skills.
I believe the portfolio presentation made me feel more like a scientist as it made me realize how much expertise and experience I have in the field of sciences.
While putting my portfolio together I realized that I have been very active in the science community.
It made me feel like a scientist because I had to do research and explain why I put certain things on my portfolio.
The portfolio presentation make me feel more like a scientist because I was able to recall all my achievements as a biology student since high school.
It made me realize that I had more scientific experience than I actually thought
it prepared me for the future of medicine
Well the portfolio did make me feel like a scientist in such a way that i had to present my previous life experiences. It is similar to when a scientist has to present at a conference.
It helped to remind me of my accomplishments and skills that I learned from my biology degree
It allowed me to set up my life in a portfolio in a way that made me realize what was missing and what i have accomplished thus far. Helped me organize my thoughts, my goals, and achievements.
The portfolio did not really make me feel like a scientists because it was more so a presentation on myself and accomplishments
The portfolio presentation did make me feel more like a scientist because it helped me remember all the biological activities I have done over the years and was able to show my abilities as a scientist.
It made me feel more like a scientist because I basically took all the experiences I've had throughout my whole undergrad experience and put it all together in one portfolio. This allowed me to have better organizational skills.
i feel like it helped because past projects or programs were focused on science and i was able to improve my scientific researching skills.
The portfolio made me feel prepared for life overall rather than just being limited to a science field. I learned the importance in documenting photographs that show proof of your accomplishments.
I think having a portfolio in general makes you feel more professional. So building one helps me feel like some sort of expert.
It definitely made me realize I have a lot of experience of one of a scientists... we as stem majors have so many hours of laboratory experience that has prepared us to be scientists in the field we desire to pursue. This portfolio helped me gather all my experiences and realize the amount of science knowledge Iâ€™ve had over my collegiate years.
The portfolio presentation made me feel like scientist because it showed my knowledge in biology, specially in the human body and how quickly it can recover from rough work or exercises.
The portfolio presentation made me dig and realize the skills that I had acquired as a student and scientist throughout my collegiate experience. Skills that I had not considered to make me a scientist due to always focusing on what I am lacking instead of what I have learned.
The portfolio made me feel more like a business major and overall job searching.
It made me self reflect to all the science related things I've done and know which I can display.
It helped me realize that I had more under my belt to classify me (in my own eyes) as a scientist than I thought I did
By listing my accomplishments and experiences in the scientific field, it helped me see that I have gained a lot of knowledge that allows me to be a great scientist.
It kind of did because it helped me physically see everything I have done as a biology student in my college years.
it made me feel more as a scientist because was able to show all my experience on the biology field.
It did make me feel more like a scientist because it helped me organize information and ideas about my work and future work in the field
It didn't make me feel more like a scientist because my job experiences are not closely related to science.
I have taken numerous courses in the field of biology and the portfolio allowed me to gather all of that information and put it into a single presentation. The amount of hours in class and lab really show once you compile it and explain what you have learned in these classes.
It did make me feel like a scientist because we were doing research but the experiments we came up with are not realistic so really what this helped was to write a scientific paper
It made me prepare everything that I have to offer as a scientist into a well presented portfolio. This well greatly help me for job interviews, medical school, etc.
it made my experimental thoughts more organized
I felt like it helped me shape my experiences into what I want to persue.
Many students' extracurricular activities, achievements, job experiences might not align with their future career goals. From my knowledge, many job opportunities within the science field also does not require a portfolio so it seems unnecessary in general and a few students used it more as an opportunity to brag about themselves and not as a tool for a job.
I did not feel like a scientist when making my portfolio because I have yet to gain much experience in the field outside of the courses I have taken. I was able to use the experiences I had in past courses, however, I think it would be very important to develop internship experience and working the science field. this would show my interest outside of class
The portfolio presentation did make me feel like a scientist because I was basing my presentation on facts and reasoning.
It did because it highlighted the important things that i have done to be considered a scientist and when all those points are highlighted it gives me more hope.
My portfolio presentation helped me to see that i am interested and have knowledge in the field of science that can be associated towards healthcare. My knowledge is not restricted to a particular branch of science.
The presentation made me feel like a scientist because not only did it help me advertise myself about the things that I've done being a biology major but, it also helps as a mock-interview.
The portfolio allowed me to really get an overview of who I am as a student. It made me think of details I didn't even think of that really connected me with my major such as so many hours of experience in labs simply based of labs I've taken in my undergrad career.
It helped me understand what I know and don't know
The portfolio presentation made me feel more like a scientist because it forced me to write down and elaborate on the experience that I have obtained in my four years at FIU. Taking a look at my experiences and having Dr.Lainoff expand on them with me made me feel like a scientist and much more capable than prior to the course.
The portfolio made me feel more like a scientist because it reminded me of all my achievements in the field of science, but more specifically, biology
My portfolio presentation allowed to look back and synthesize my previous knowledge in biology and chemistry. Helping me feel like more of a scientist.
Organizing my work and describing my credentials highlighted the extensive niche knowledge that I have overlooked due to my focus and surroundings. The knowledge I have acquired while at FIU was internally downplayed because I was surrounded by very high achieving individuals. Once I organized my portfolio and put it into the perspective of what the majority "non scientist" population knows, I fe…
Creating the portfolio made me feel more like a scientist because I was able to put together all the important projects I have done so far which are closely related to biology. I realized that I have gained valuable experiences and skills that will help me in the future.
The portfolio helped me assess what I've done over the course of my time as a biology major. It helped me realize that I did have experince as a scientist because of the courses I've taken as well as the lab which have helped me achieve certain skills.
It allowed me to see all that I have done during my time at FIU and see that I've actually done a lot more than I thought. It helped me be able to quantify how much I've done.
The portfolio presentation made me feel more like a scientist because, with that presentation i became more confident of myself at being a scietist.
it felt more like a summary of my work not necessarily why I should feel a sense of belonging in the community
Allow me to see myself as a scientist
It highlighted my achievements, but many of these are not yet in the sciences
I think it helped me feel more prepared for after graduation life but not necessarily a scientist
The portfolio made me feel less of a scientist because I only had work that was non-science related in my file.
Before taking senior seminar I did not know what a portfolio was but I am glad I was able to learn because now during interviews I am able to have a stronger presentation due to the portfolio. In addition, the portfolio made me find all possible types of activities, volunteer opportunities, education, awards, work, certifications, and skill that sometime go forgotten. By doing the portfolio I was…
It made me feel like a scientist becasue I was able to reflect on all the things I've done and while doing so I really saw what it was like to be a scientist.
The portfolio was more a professional thing than science related. In my class we looked at professional portfolio and saw how our experiences could be worded
I wouldn't think myself to be a scientist according to my opinion on what a scientist is, but if we are using this definition of what a scientist is, then I guess yes, since I hold some kind of knowledge to biology and chemistry.
It did in some way because I wrote about my accomplishments as an undergraduate biology student, but it was more of a professional portfolio for me.
It made me feel more like a scientist because i had to explore many scientific works and i had the opportunity to see other of my classmates presentations. I learned a ton from my own research and my classmates works.
It helped me gather all of the things i have done during my undergraduate and reminded me of my research projects
The portfolio enhanced the areas that make me a scientist and shed light on the areas that I am currently lacking to be a scientist.
It did in the sense that hardworking people can be scientist and working at the age of 16 makes me believe that I am a scientist.
It made me feel more like a scientist because I was able to speak on my abilities and made me realize I have more experience in science than I thought I did.
It helped clearly show all the experience we've obtained over the years as a biology major such as lab experience.
It helped me organize my skills and achievements. It also helped realize what I am missing and what opportunities should I take.
It brought together all of my accomplishments, in and out of science. I liked it and wish we learned about it earlier so we can start getting those experiences earlier.
It did make me feel more like a scientist because it showed I had a great amount of knowledge in the medical fields, but I have not reached expertise level yet, so still don't consider myself a scientist.
The portfolio did make me feel like a scientist due to the fact that I had to present on something I was an expertise on: my life.
It made me feel like a scientist because I combined all of my previous related to science experience and saw what needed improvement
The portfolio presentation allowed me to feel more like a scientist in that I was able to present scientific information I learned about through the research papers. I had the opportunity to develop a pseudo experiment and bring awareness about an important topic in medicine.
The portfolio helped me to put together my scientific achievements.
Having a portfolio allowed me to look at my college experience and recognize that I made great strides as someone who is striving to be a scientist.
The portfolio presentation showed me how much hours and work I have actually done in a science field
A portfolio helps put your accomplishments as a scientist in clear order.
It was mostly about you and not general science material
I do not have a strong background in research. It is stronger due to classes assignments but not on internships and so forth. A lot of this has to do with the limited time I had while being a student my main focus is/was on grades. It is a challenge to balance school and work at the same time as it is.
The portfolio allowed me to look back at my experiences and see that I was involved in the right extracurriculars. Volunteering teaching little science labs but I need to involve myself in more.
it helped me figure out all my accomplishments ive done
it did not make me feel like a scientist however it did show me other aspects of professionalism
I believe it did because I had to research topics in order to make a plausible experiment.
It made me feel like a scientist because it allows for my achievements to be displayed. It also allows me to find areas that I need to improve on.
it did
Preparing my portfolio only enhanced the qualities I had acquired outside of my field, such as extracurriculars and community service.
I've come to realize that my background in science is not as strong as other students in my field, which makes me feel insecure as a biology pre-med student. But building my portfolio has made me realize the significance that each of my experiences hold, and what I've learned from them. A lot of those experiences have nothing to do with science.
Prepared me for a professional career
It did in the sense that I was able to set up my own experiment and how I would go about it, but it didnâ€™t because I didnâ€™t put anything into practice (it was mostly based on prediction/assumption).
I have decided that I do not want to pursue science in the future so a lot of my portfolio was non-science related.
I objectively had little to no connection to being a scientist despite what I thought in the grand scheme of things
I don't think science is a strength of mine and doing the portfolio really emphasized that feeling to me, I realized I really lacked experience and that I also lack passion for the field.
I dont think the portfolio made me feel entirely as a scientist because it was more about internships and experiences I have done out of school that were not in relation to science.
Had to acknowledge my experience in the sciences
I believe that the portfolio made me realize how much research goes into being a scientist, and how coming up and explaining why they want to pursue projects and how they will go testing their info. The portfolio made me realize that I enjoy researching and finding experiments that have been done and how they affect their field.
it makes me feel more like a scientist because it has all my accomplish related to science in there. Makes me realize all the good work I have done.
It really helped me comply all of my work in a presentable format for my future.
It got me to think about all of the scientific skills I have learned here at FIU
It made me feel like a scientist because I was able to observe and relate my experiences to the real world. I also gained knowledge from these different experiences.
The portfolio did because it helped me realize how much of a scientist that I truly am
It helped me put all the information of myself that relates to me being a scientist in one, presentable, document. Ultimately serving as a really good organizing tool.
I donâ€™t think creating a portfolio has anything to do with being a scientist. I feel that a portfolio is a way to market yourself, make more presentable for certain types of jobs such as design, or marketing.
The presentation made me realize that other than classes I did not have many extracurricular science related things in my portfolio.
It did make me feel like a scientist as I had the opportunity to create my own experiment out of a simple curiosity that happens in the actual world
It allowed me to think like a scientist.
The portfolio is base in what each person wants to center his knowledge and attention. More particular.
The portfolio helped me condense and see that I have been more involved with clubs/outreach than I previously thought. However, it did not give me a sense of being a scientist, it just gave me a "big picture" of everything I have done thus far.
It gave me a sense of belonging to the world of science.
The portfolio prepared me to be more like a scientist because I was able to put everything I have done in my undergraduate studies and connect with other of my same field
Portafolio preparation does not make you feel like a scientist. You have to feel yourself like a scientific and want become a scientific with or without thr portafolio.
the portfolio helped realized all of the things science based i have accomplished, and more that I've yet to do.
It makes me feel comfortable since i was able to incorporate things i did in the biology campus to show it to others
It did make me feel more like a scientist because I realized I had a lot of experience in the field.
designing my portfolio helped me realize how much work and experiences I have put in and how much I need to get done to stand out. from the looks of it, I need a whole lot more experience in the field that I am trying to reach.
the portfolio i found helpful when it comes to organizing yourself and making presentations
The presentation definitely had something to do with making one feel like a scientist because it got them to thinking exactly what they want to do in the biology field in the future.
The portfolio did make me feel more like a scientist because it made me realize all the obstacles I had to go through to get to where I am today but of course not having my degree yet doesn't certify that completely.
My skills set is mostly militaristic.
When I had to collect papers and documentation from previous experiments or labs. It made me feel like I was actually someone who had a future in science
The portfolio presentation helped us take a real life world problem and create a solution to solve it by designing an experiment with all factors. It definitely made me feel like a scientist and this assignment put things into perspective of what real scientists do.

## Sheet: society
Can you please explain why the scientific society searches did, or did not, make you feel more like a scientist?
it made me feel more like one because I had to research into the scientifi scoiety
It opened up a community of people that share similar interest and have similar goals.
The scientific searches made me feel more like a scientist as it allowed me to gather some insight into how many societies I could be a part of in the science community.
Searching for the scientific societies made me realize that I have the majority of the requirements to be in one of the societies.
I donâ€™t know much of the scientific society searches.
The scientific society searches helped me think more like a scientist.
It showed the many opportunities that are out there even outside the university
it helped me make connections
The society searches helped me to find opportunities in my scientific field.
Because they are people who are interested in the same things as me and have more knowledge and experience which can therefore help me
I now feel that since i have joined a few societies, I am more informed about my field and the networking opportunities in it.
It helped me find societies of people in the same field as me
Scientific Society searchers were very helpful because they could be very specific and help you out with a specific topic.
I forgot what this is lol
it allowed me to join societies with people who also have an interest in science and was able to get some experience or more knowledge
You learn to understand how to read and write research papers which every scientist performing research must do.
it makes me feel understand the tools at my disposable more to build on my understanding of the sciences. In this way I am becoming more of an expert.
I felt more comfortable reading and finding good sources after tjis assigment
They made me feel more like a scientist because of how much I had to research and I learned plenty from that.
This exercise made me realize the tools and sources that are available, especially during such a lonely and isolating time. It also reminded me of my time as an executive board member in my own society and inspired me to once again put effort into being involved.
The scientific society searches made me feel more like a scientist because i though it tied more to science than anything.
These are communities of people with strong science backgrounds and Iâ€™m being a member of a community of such makes me feel included and that together were the front of scientist.
I liked being able to see that there is a society for everything but personally I didnâ€™t find one that would motivate me to be an active member. Iâ€™ll try again!
It helped me see the opportunities there are for scientists like me.
It does give you a sense of how scientific communities are in real life with real scientists.
It made me feel more as a scientist since I used my knowledge in the research portion and also on the I put on practice the organization and preparation of a science experiment research.
It allowed me to network with other students and experts in the field
Because it let me see groups I have interests in
It was interesting to find societies for different interests in science
They did make me feel like a scientist because I had to learn new things and research new topics in the science field
They helped me increase my knowledge even more.
they did because it helped organize my thoughts
I feel like it was very helpful, but it would have been better earlier in my undergraduate years.
Limited accessibility of membership fees or conferences fees for a student or someone who just graduated
they did make me feel like a scientist because I was looking to join an organization alongside other fellow scientists, it is a place where we can share our knowledge and guide one another to our goals in the world of science
The scientific society searches did make me feel more like a scientist because it gave me more insight on things I can do that aren't only offered at FIU and I take continue long-term beyond my undergrad at FIU.
I did not find it helpful
The scientific searches helped me feel like a scientist in that they were related to the field of science, however, they were only of interest for me in medicine. I did not find interest in societies unrelated to medicine.
I help because joining a scientific society comes with a lot of benefits, especially if you are beginning your next step to adulthood by receiving your bachelor's degree.
The scientific society searches made me think of undergrad and post grad opportunities in the sciences and it made me feel connected with the science community.
DId not help
Searching for societies that blended with my niche of interest in the scientific field made me feel more like a scientist because it introduced me to a group of people/professionals that had that same interests as me.
It helped me feel like a scientist because it showed me that I meet the requirements most other scientists meet.
Scientific society searches helped me feel as though I was able to conduct research, which did make me feel like a scientist.
They did little to contextualize my level of understanding of biology. I personally did not find any useful opportunities provided from this.
I really enjoyed doing the scientific society searches since it gave me the opportunity to be closer to my desired field. Now, I am more connected and aware of what is happening in the world of dentistry.
It helped me feel like a scientist because I was looking at papers and was able to understand some of the scientific writing because of previous knowledge.
I did not realize there were so many societies and they were so easily found and joined. It was definitely helpful in a way of finding like-minded peers and seeing what they are up to.
The scientific society made me feel more like a scientist, because i got the opportunity to be part of it before being one.
i dont know what this is
allow me to find one of the fun part of being a scientist
They felt like suggestions more than anything else
It definitely made me feel like a scientist because of the topics being discussed
the scientific society searches made me realize there were a lot of positions that i did not know about before and they seemed to be something i would like to pursue
The Scientific Society made me feel more like a scientist because I was researching organizations that deal with plants and climate change aside from medical associations.
The searches helped becasue I gained access to a new set of information that I never knew existed. I now know how to look for information on a very high level. The papers are very reliable and have valid information backed up by intensive research.
It got me to look up societies to join for the future
I do not recall what scientific society searches are/
It helped me realized that I belong to this community of scientists.
Exploring scientific searches helped me to develop my own experimental design and i've really enjoyed the research aspect of this class.
It helped me search for organizations that I could join once I graduate from FIU.
The scientific society searches gave me insight into what I am passionate about as a scientist. I am learning more every day about obstetrics and gynecology through these societies.
N/A
The scientific society searches made me feel more like a scientist because I had to do some research, which I feel like is a crucial part of a scientist's career.
I think it helped to see organizations with other like minded people and other organizations that is not related to what our career is going to be.
I believe it gets you further involved with the scientific community.
it gives you a sense of community and I liked finding a group of people with the same interests.
I wasn't involved in any at all
Scientific society searches did make me feel like a scientist due to the fact that I learned about a lot of groups in which I could join so that I could grow as a person and biologist.
i found it useful for finding my weaknesses and strengths.
Scientific society searches allowed me to be informed about academic search engines that I could use in future projects.
The scientific society searches helped me to feel like a scientist because I was able to search for the relevant information about my experimental design and apply the works of other scientists to my own project.
The Scientific Societies allowed me to find what type of science I am most interested in and associate myself with a group of like-minded people. I believe friendly competition brings the best out of people.
This showed me that there is a variety of opportunities and thing I can be a part of.
It helps connect with others in the same path.
i found the society interesting and made me want to join.
I joined the deep sea society after I learned more about it. I did not understand what it really was at the time before this. When I graduate I would like to look more into all of this.
I wasnt very involved in many societies, but I see it as something useful to look into now and for later
makes you find a community of people where I belong
I slightly agree with this statement because as scientist, a huge part of the field is research and looking at previous work and looking at what other scientists studied and their findings. so in doing scientific society searches, I really felt as if I was part of the community and could really call myself a scientist.
I did not really learn from them.
The scientific societies allowed me to join communities that are interested in the same things I am, gives me a sense of belongingness within the scientific fields.
`it didnt really change my views on being a scientist
They made me feel less like a scientist since I was not a part of any of these societies.
I wouldn't say the Scientific Society searches have impacted how much I feel like a scientist.
Allowed me to learn the various communities around me that can help me to further my career and network
They did not because I did not actually join anything, and most required a fee which creates a barrier to the possibility of joining it.
I have decided that I do not want to pursue science in the future so I researched other professional societies that I was interested in. I found that extremely helpful.
It showed that there a vast groups of likeminded and of similar backgrounds to my own that felt comforting to see as a scientist.
Kind of the same reasoning as with the portfolio, it kind of just made me realize I'm lacking experience. I kind of wish I had known about these things earlier, but thats mostly my fault for not putting the effort to find out about everything earlier.
The scientific society searches made me feel more like a scientist because I was reading and gaining knowledge on important evidence from experiments that have been conducted by scientist.
Not exactly sure what this is
It did make me feel more like a scientist because it helped to find people and a group that are interested in studying the same things that I want to study and accomplish in my lifetime
I agree with this because join them has keeping up alert with all the new information available out there.
It did make me feel more like a scientist because it really help more focus in on a specific field in science that i really wanted to uncover more about and these societies are a great resource.
It was good knowledge
They made me feel like a scientist because I was able to see what organizations and societies there are that relate to the field of medicine I'm interested in.
It did not really fit me since I am older. I look for other types of societies that may benefit me.
You are exposed to people/communities that may help you deepen your knowledge and expertise in the sciences.
Just the fact of belonging to a â€œscientific societyâ€ or follow the society a social media platform does not mean that you have the qualities of a scientific
It kind of intimidated me, because I had gone through all of undergrad not realizing this was a thing.
Yes
It allowed me to learn about others in the same field as mine.
Because searching made me feel like a real scientist. It also help to increase my personal background and realize what I really want.
I already was a member of a few societies, and at least for marine biology, it doesn't make much of difference personally (maybe it does for potential employers).
Scientific Societies were completely new to me, so this activity opened my eyes to valuable opportunities to interact with people that share the same background as me.
Scientific Society makes me feel like a scientist because I can learn more about what is happening in the world and connect with other scientist
it made me feel like more a scientist because they conduct scientific research
Scientific society searches helped me find more people with the same vocations as me.
With they searches i was able to get a perspective of how they test it and the results they obtain, with that i was able to feel a scientist imaging all that
It did because I found more aspects of my resume that resonated with those searches.
the scientific society searches helped me expand more knowledge in a particular field/dilemma. it also helps expand the use of vocabulary, and scientific terms.
i agree
Don't really remember the scientific searches so I would say it didn't make me feel more of a scientist. Probably in the moment.
The scientific societies made me feel less of a scientist because it makes you feel like you aren't doing or arent apart of enough societies.
I hadn't had the opportunity to join one
I was able to find societies that were made for students like me or any person interested or in the science field. It made me feel like I was actually preparing myself for my future science career.
In the scientific society, we looked at experiments that have previously been done. We were able to compare results and analyze errors that were made.

## Sheet: job search
Can you please explain why the job searches did, or did not, make you feel more like a scientist?
job searches helped me out and i actually got a research position through doing this
It showed me that I can already hold a more science related role in based off of my current experience.
The job searches allowed me to see what areas I need to focus on to strengthen my ability to attain these specific jobs.
I was able to see what other scientific jobs are out there for my degree.
It helped understand things I did not know.
Because I learned how to get more organized with the ideas in order to apply for a job and be successful dueing the interview
demonstrated how many qualities I had or lacked
prepared me for future jobs
Well the job searches where useful because it allowed me to see what is necessary to get a desired job. However, i don't think it particularly made me feel like a scientist, there is no science involved!
They help me identify which skills I already know and have but can also tell me skills that I can still learn to become a better scientist
I feel i dont yet have the qualifications to fulfill these job charts if i wanted to. i still have a long way to go in the medical field.
It helped me plan out different job options
After researching jobs, I found a lot of very interesting jobs I didn't even know I was qualified for after receiving this diploma.
Yes because my experience throughout undergrad and the jobs I've worked with, it gave me the skills that I need in order to create the job chart assignment.
it helped with being able to figure out what my next steps are and how to get to where i want to be in the medical field
it just showed me what job fields I can take
I didn't search for any scientific jobs at this point in my professional career. I do not feel like I have the skills for it really. However, I did find it to be helpful practice.
I was able to realize where I wanted to be and a plan of how Iâ€™m going to get there
Job charts didn't made me feel like a scientist, but made me realize on what I actually wanted to do next in my career.
This job search made us validate the skills we already posses and more accurately create plans to acquire those we lack. This too validated the skills I had acquired in my lectures and lab that I did not realize made me feel like a scientist.
The job searches definitely helped me for life and career searching.
I didnâ€™t have much science related work experience so I felt less like a scientist but made me consider scientific opportunities
Yes because it helped me realize that I qualify for more scientific and health field jobs than I thought
It was good to see the different options I have with my degree
It helps knowing what kind of jobs are out there for you specially in your career field.
It help me because I learned what to look for when I'm looking for a job and what skills that I have would help me achieve the job that I want.
It gave me the opportunity to think about how my experiences fit into certain jobs and how to improve my candidacy for other jobs
I didn't think it was very useful at this point.
As someone who wants to go to medical school, the idea of not getting in is daunting and having a degree in biology (at least for me) made me feel like I would never be able to do anything with my bachelors. Being able to find numerous jobs that I qualify for was a breath of fresh air and reassured me that this degree can be used in many different areas.
It did because I had to look and get organized with what to expect once graduation happens
They made me rethink my future decisions and helped to secure my decision on what I want to do in the future.
I feel like i didn't it helped because i didn't gain anything from it
They helped me see what I could find in my field straight out of college.
Using a job chart for the potential jobs one wants to apply makes it easier to organize your thoughts for a possible interview in the future
No they did not, because for many of the positions, experience was required. I unfortunately did not have any, but though I did not feel like a scientist it inspired me to get more involved and to not quit looking for a job in the field. I am bound to find somewhere that will provide me with training and not require I have past experience
The job searches made me feel more like a scientist by giving me insight on what is being offered right now if I were to get into that field.
They gave me an idea of what i could do after i graduate.
The job searches helped me to see that i have options that i may pursue if my medical school dream does not work. This helped me see other ways i could contribute to the field of science.
This is really helpful because this can give you a head start on what you would need to do in order to be considered to be a good candidate to get a certain job that you are interested in, for either interning or working full-time.
I found the job chart assignment very beneficial in the sense of what my future goals look like. Since I do not want to work directly in the sciences I wouldn't say it made me feel more like a scientist. However, for those students who do want to grow into a career with their degree i would day this is super important in the way it makes them feel more like a scientists.
It helped so that I know where to go after
The job searches, specifically the charts, made me feel more like a scientist because I was able to visually compare my past work experience with what the jobs were requiring/preferred in an employee.
I wasnâ€™t looking for a job and I feel that most scientist are hindered by their jobs unless these jobs are in the science field
The job charts allowed me to look for ways for me to conduct science full time.
Helped me understand the practical level of occupation that I could participate in with the knowledge I acquired over my years.
The job searches helped me to analyze what I need to do in order to find a job that better fits me. Also, it made me appreciate the job I have at the moment since I am gaining experience and learning a lot.
This helped in seeing what could be future prespectives as a scientist could be.
I was able to understand what jobs were seeking in terms of skills and qualifications and also how to present our own experiences, skills, and qualifications to be attractive to employers.
I was prepare and know what to look for.
it felt like searching for a job, not exclusive to science
open my mind about different opportunities
Again, mostly suggestion
Made me feel like a scientist because of the type of jobs being provided
I felt more of a scientist because in the job descriptions there were scientific words included that the regular person would not know what it means. however, i did know what it meant and i was able to comprehend well.
I feel like the job searches did make me feel more like a scientist because you had to do research on the skills the job required and the skills you have.
The job serach did not make me feel like a scientist. It made me feel like a worker looking for work becasue I need money to pay my bills.
The job chart was more of a how to be organized and have plans than a scientific thing
I got a better understanding of the different jobs there are in the science field.
It did not make me feel like a scientist, because for most of the job searches I required further graduate studies.
This one was a little helpful because of the prerequisites of the professional fields such as a physician. However, it was more helpful for jobs such as scribing that i have not looked into as much.
It helped me plan what kind of job i will apply for once i graduate
The job searches made me feel like a scientist because I gained information on what the requirements were to apply for those jobs. And I also saw that qualities i already had for the job.
Again, because of my work experience just comes to show how diligent and responsible I am.
I do not think the job searches or job charts made me feel more like a scientist because it did not have to do with any sciences, personally. Maybe for someone who tried looking for science related jobs it would have been more beneficial, but mine was a complete different approach not related to biology or chemistry.
It showed the other opportunities we have other than what most people do the biology degree for such as medical school.
It helps you organize what job you want and how to get it.
it helped to find something i liked and what fit with me
Not all jobs make you seem like a scientist
A job chart did make me feel like a scientist due to the fact that I saw the skills I had and the skills I needed to gain in order to become an expertise in that job.
It was useful in understanding what skills are required for different professions
Job searches made me realize I need more skills and experiences in order to be a more suitable candidate.
The job searches helped me to see the options that I have for the job with my degree.
Having job charts and job searches can allow people to find more scientific job that can help in resume building and organizing the skills relevant to your job.
The job charts and searches expanded my knowledge of careers that I can have in the future.
It helps see what kind of options there are out there.
It made me realize similar jobs that i would be interested in.
It allowed me to see what else is out there and to know how to frame it. I already know how to look up this information. It did help in breaking down what some of the job requirements mean.
I felt like a scientist because based on what I had answered, I was directed into very scientific fields. It made me feel capable based on my values, thoughts and work ethics that I could be involved in the field.
Find jobs in our field
looking for jobs is a pivotal part of life but I did not feel like it made me feel more like a scientist
I already have a job and know the job I want in the future so it did not really help me to learn about new opportunities.
Job charts allowed me to demonstrate what I needed to improve on to get where I want to be later on in my life.
It made me want to branch out into different careers that were not health related
This activity helped me identify which jobs I would be most suited for when I graduate.
I found myself looking at jobs geared towards science and research. This made me feel like I am naturally inclined to work in the field I've been working towards.
Preparation and planning tools
The job searches werenâ€™t necessarily geared towards your career choice but, rather just to see the options out there. They didnâ€™t make me feel like a scientist but it did help in informing myself about job openings in the real world.
I have decided that I do not want to pursue science in the future so my job searches were not related to the subject.
It gave me more confidence in my own scientific abilities than I let on to myself.
I think the job charts were useful but I wouldn't say they "made me feel like a scientist", it just made me realize these are the areas I'm lacking in and these are the areas I'm okay in.
The job searches did not entirely make me feel like a scientist because I did not get the realists I expected which was to become a doctor. Instead I got something along the lines of pharmaceutical rep.
Had to compare my strengths and weaknesses to one of a professional to acquire a job
The job charts helps a lot because it comes to show you need a lot more than a bio degree than to become a scientist and that experience, research, and licensing is required. This makes me want to pursue the field more and learn from scientists that have been in my position.
because it helped me to actually see what I really like and what I am most interested in. it is easier to find a job when you have all the right information
This really made me focus in on what exact job positions as a scientist i would look for in the future as well the not so distant future.
It just got me thinking about the skills i've learned that will help me in my future medical jobs
I felt like the job searches and job charts were pointless. Most of us already know what we want to do and what we need to get there.
Prepares you for looking for jobs and seeing what you may or may not have in order to qualify for the position you are looking for.
It helps us set up for the future and start looking at opportunties to apply the knowledge we have learned at school.
Being able to analyze the abilities you have and know where to look for a job is a great tool, but I donâ€™t see how any of that relates to being a scientist.
Helped me come up with a plan to get certain jobs I wanted, and allowed me to visualize how important basic skills scientists have are applied to certain jobs.
Yes
It made me think about possible job opportunities for my near future.
Because I can look the job that really help me to express myself.
It honestly felt like wasted time making a job chart. If when looking for a job and I see I don't qualify for some reason I tend to move to another one or work on what I am missing. I personally do not like making charts, I make a "to do" list if a job I really want to requiring a skill I do not have. And I don't see how making a job chart would make me associate it with being a scientist.
One of the first questions I get when talking to people about a school-related subject is, "what kinds of jobs can you do with your degree", to what I always gave a broad answer because my goal is to continue my education not to commit to a long-term job after graduation. However, this in-class activity gave me great ideas of how I could sustain myself financially and gaining experience while con…
They helped me realized what my goals were and where to find a job
the job searches show you the differents opportunities you may have in the future, but it did not make any differences in how i feel about sciences
the job searches helped me find more opportunities in the things i have yet to accomplish for my future endeavors. the jobs also showed me how qualified i am in certain areas.
Job searches makes me feel more interesting in the biology major since i was looking for jobs regarding to that
It was helpful to see what I can do with my degree.
I slightly agree with the job searches and job charts because it did help me find and search for jobs available and how to see if I am a good candidate due to the requirements I can offer. if I don't meet the requirement, then it means that is an add on skill I can work on and accomplish.
looking or thinking for a job made me realize that the science field is were i belong
It helped breakdown exactly what you want and what is needed by the companies that you are interested in.
They were helpful because i didnt know about the websites that could be used to find jobs
My skill set fit biology according to the list
I found jobs related to the science field so I was able to apply for jobs that I knew would help me learn more about the field and gain experience
The job charts and job searches helped us as students explore our options and put our career in perspective. We know know some of the qualities that are required to obtain such jobs.

## Sheet: resume
Can you please explain why the resumes did, or did not, make you feel more like a scientist?
a CV is a helpful tool we are going to use. knowing how to create one will be very helpful for any job, but it has nothing to do with science.
Again, it was helpful because I realized I have a lot of experience outside of class.
all of the accomplishments
Allow me to see all my trajectory
allowed me to better prepare myself for when it is time to apply for jobs in medicine when having interviews and to put all of my accomplishments in one place and making myself sound good in order to ensure i get a job
Allowed me to visualize how much I actually know and the skills I have learned over the past 4 years
Build a resume with someone who is experienced and can help me gain more knowledge
building your resume really shows your work and what you have done
Compiling my research and work experience allowed me to see I do have the ability to be a scientist.
CV and resume were very helpful because they are very used in the real world
CV and resume writing workshop helped me add more scientific stuff to it like my lab experience, etc. If it wasn't for Professor Geiger, I would not have as strong resume as I do now.
Definitely was useful
Extremely helpful considering we will need one in any career we wish to enter
Great way to prepare for interviews and job searches in the near future
Having a CV and resume always helps specially as a student.
Helped me improve my own resume
Helped me realize in which areas, I am deficient in scientist work
i already had my cv and personal statement before heading into this class
I already had these done prior to class and the information given, in my opinion, was very basic. My resume and CV makes me feel like a scientist in progress, but it does not yet make me feel like a scientist.
I am now graduating and soon applying to new jobs and colleges for graduate school and a professional resume was exactly what I needed! Loved it.
I did not feel like a scientist here because when mentioning what skills I had I was able to mention my experience in a lab and my ability to collect data, and the positive contribution I can bring to a team.
I did not really feel entirely like a scientist with my CV and resume because i saw that i do not have much related to actual science other than my deep interest for medicine. Rather, i was able to see the other great qualities i have and things i can work towards to become better.
I did not work on my cv much due to myself already visiting the writing center and working on it in previous semesters.
I didn't know i could put all that info on a resume and i feel it would really help me out when finding a job.
I do not feel these two really go hand in hand when it comes to being a scientist.
I don't think this workshop made any difference on my resume. I had a strong sense of how to write and fix up my resume previously.
I enjoyed learning more about how to make the resume better, seeing example of how others used the lab techniques showed me that I can also add what I have learned in school for my resume
I feel that the resume did not really relate to much of science unless I talked about my laboratory experience in the resume
I found the resume section to be extremely useful for people that don't have any experience.
I had been procrastinating to build my CV so this was the perfect opportunity to do it. As I was listing my achievements and experiences I felt as part of the scientific community.
I have decided that I do not want to pursue science in the future.
I really don't understand these "feel like a scientist" questions. When I imagine a scientist I imagine somebody in a lab setting. Working in a lab makes me feel like a scientist because thats what I imagine they do, working on a research paper makes me feel like a scientist, reading research papers make me feel like a scientist... Writing a resume does not make me feel like a scientist. I though…
I said slightly for being a scientist because there is still a lot needed to be done. The CV only somewhat pointed this more out to me. It did help me know how to write one though which was great. It also helped a lot what to avoid or add in my resumes. Some great ideas :)
I somewhat felt like a scientist as some of the groups i was involved with were science related
I was able to prepare my resume for the future.
I've revised my resume several times
It allowed me to build my resume correctly and with the help of the professor.
It did not but it did help me realize my strengths and weaknesses and what people in my field look for when hiring.
It felt like busy work
It got me thinking about how to format my resume, and showed areas i was lacking in
It got me to reflect on my scientific academic journey
It help me organized all my important information that I want other to know about me on the professional field.
It helped me better organize myself and know what skills to put for certain jobs and how to word it as well
It helped me compile together all of the skills I have learned
It helped me keep a detailed list and record of all my accomplishments, and when to use certain experiences depending on the use of the cv or resume
It helped me organize my experiences and portray them in a proper way. It also helped with my application to medical school
It helped me organize my scientific experiences better.
it helped me to improve my resume
It helped me understand how much I can relate my experience as a pre-med student to being a scientist and having a huge amount of experience in labs, and scientific writing.
It helped put all my experiences in a conscice manner.
It helped put all the experience we've gained down on a piece of paper and see how much has been done and what else needs to be done.
It helped strengthen my resume.
it made me a better public speaker
It made me feel a lot more confident of myself since I found skills that I didn't know I had to put into my resume.
It made me think back and list all the experience i've done in the past and the research i participated in.
It makes me feel as a scientist because writing them you have the opportunity to express what you did in the biology career
It showed me what is expected in this field. This is not a topic I had seen since high school and at the time it was not geared towards science related fields.
It was good because I got Better preparation for once we graduate
It was one of the better parts of the seminar because it is a very helpful stepping stone for just starting your resume if you didn't have one or fine tuning a very old one. A resume is needed for almost every profession.
It was useful as preparation for future job applications and graduate schools
It's an easy way to keep track of everything you've done throughout being a biology major, and it is a good way of organizing everything for an interview to show that you are a good candidate for the job.
like the portfolio it made me realize my strengths and weaknesses
My experience
My professor did not give helpful feedback, but I do think that doing this exercise allowed me to appreciate all the hard work I've put in and organize it in one place.
My resume did make me feel more like a scientist because it displayed all the work I've done through out college in relation to the science field.
N/A
Not like a scientist, but it did help in preparation for jobs in the outside world.
Not like a scientist, but they helped me better build it
Prepared me
prepares me for my future career
Resume writing is something that is needed for all fields not just science, so the workshop allowed me to feel more prepared professionally in general not just as a scientist.
Resumes are a big part of what comes after graduation and I feel this workshop helped us organize ourselves and learn how to better portray our skills.
Resumes in this day and age make or break your appearance to other prospective members of the field of science and it was nice to feel a sense of clarity and unity in piecing together a CV/resume of some semblance of normalcy/ proper formatting
Same as last
Same reason as the job search
Similar to the portfolio it reminded me of all the background I do have in science and how that can be beneficial to my career and appeal to employers
Specifically outlined what experiences at FIU were unique to me, which highlighted the unique skills that I could provide over a non-scientist.
The cover letter and resume writing helps someone think and find answers.
The CV and resume made me feel more of a scientist because it helped me realize how much of the things i do are science based.
The CV and resume workshop did make me feel more like a scientist for similar reasons as the presentations- it made me look through and expand on my experiences that I initially did not think were " enough ".
The CV and resume workshop made me feel like I was preparing myself for the real world. I didn't really feel like a scientist. I just felt like I was doing something that everyone has to do.
The CV and resume writing workshop did not made me feel like a scientist but rather informed me and taught me.
The CV and resume writing workshop gave me the opportunity to recognize my experiences and the things I've learned from them in order to apply them to the field I want to study.
the CV and Resume writing workshop helped me prepare a decent scientific resume. I only knew how to make an original resume for a job such as retail or restaurant.
The CV and resume writing workshop helped me to improve my previous CV and resume. Now I know how a sucessful CV and resume look like.
The CV and resume writing workshop is helpful for anyone in any career field, but I don't think it particularly makes anyone feel more like a scientist or whatever it is they want to be.
The CV and resume writing workshop made me feel more like a scientist because I found out I actually have many more science-related skills than I previously thought I did. Getting help from the professor as to what I can add to my resume, in the end I felt more like a science person when I looked at my completed resume and past experience.
The CV and resume writing workshop was very helpful because it helped me understand the mean behind writing and having a resume.
The CV and writing workshop gave me the opportunity to strengthen my resume, in which I did not previously realize that I could include my science laboratory experience.
The CV resume workshop helped us structure our resumes in the proper formats depending on the job we are applying for.
The CV specified all of my qualities as an undergraduate student and a pre-med student. It also outlined the areas I have to continue to work on.
The CV/resume workshop helps me feel more like a scientist because it helped me understand how i can make a really good first impression when i begin to apply to grad school, jobs, med school, etc. It helped me understand what's useful on a resume/CV and what isn't
The feedback by Dr. Roddy was great.
The resume allowed me to demonstrate my skills and assets to any time. It allowed me to realize my achievements as a scientist.
The resume and CV writing workshop helped me to put together my achievements together in formal and organized manner.
The resume did help in ways of making my resume more presentable, updated, and giving it an image that companies are looking for. It did make me feel more like a scientists because we added things that I didn't think would belong in a resume but the professor mentioned that companies are interesting in seeing those things like lab work and computer experience.
The resume helped to outline what I am capable of as a student.
The resume workshop allowed me to write down everything I did in a professional manner. This allowed me to know what I have down and what I should do next and write down my experiences and I go on my scientific journey.
The resume writing workshop was helpful because it helped me refine my resume to biology based aspects and highlight my strong suits while removing unnecessary jargon.
They helped me to write a better representation of myself
this falls in line with making me feel more like a professional, which makes me feel more like an scientist.
This for sure helped me become a better scientist because this assignment helped me organize and fix my resume. My resume wasn't as good before I took this class. With all the resources that were given, it helped me improved my resume.
This helped me make sure I had everything ready and I was prepared for the future.
This helped me put together experiences I had, but didn't know how to show on my resume
This helped stay up to date with what my career path was looking for and reminded me of where I aspire to go for my next step as a scientist.
This is essential for applying to jobs, schools, and just life in general. I had previous CVs and resumes done but sitting down during Senior year and completing this was a big plus.
This is helpful in multiple ways just having thee two things always up to date and prepared always gives you an advantage on the competition.
this is not exclusive to being a scientist
This portion of the class helped me understand what its like to have a good CV and resume overall, not necessarily in the science field
This was really helpful in helping to build up my resume and how to word certain things to look good on my resume and cv and applications
This was very useful in helping us move towards our future paths.
With my CV and resume. I can find the job that I really deserved
Writing down everything and organizing it really made me feel very proud of myself and of course, as a scientist.
Writing my CV and Resume helped me realize where I needed to improve and strengthen my resume in order to be more competitive in my field of work.
Yes
Yes, I found ways to present myself as a scientist and insert skills and knowledge into my resume and CV that I would not have considered before.

## Sheet: personal statement
Can you please explain why the personal statment did, or did not, make you feel more like a scientist?
n/a
This helped tie in all the other assignments that we had and helped me prepare to write my own personal statement for med school. It showed me what things to highlight that could be beneficial for a scientific application.
I feel that the personal statement preparation made me feel more as a scientist, as it allowed me to reflect on my challenges and goals pertaining to my science-related studies.
I was able to practice giving a personal statement to my classmates and professor so that I can feel comfortable giving one in the future.
It helped me find answers to questions I did not how to ask.
It helped me find out why my real interest for studying biology
It made me think more in depth about my why's im going through all this and where I want to end up at, and the type of person I want to become.
helps me organize myself
It helped me think of new ways to write a personal statement or helped me realized other things i could add to my personal statement
The personal statement helped me showcase how who I am and what I can offer
It did not but it helped me with networking and professionalism.
It helped me reflect on my academia
I found the person statement to be very helpful because I am applying for medical school soon and needed one.
This for sure also helped me to become a better scientist is because this allowed me to write a story about my experiences. The personal statement is very important to me because this is my way to get into PA school. I'm glad we were able to work on it right before I graduate.
shows my strengths and what i want to improve on in in regards to medicine so yeah it makes me feel like a scientist
the personal statement helped me understand how to write to get into a good program for Grad school
it definitely helped because writing a personal statement gives your story. I think understanding your story helps you put all your experiences into context, and allows you to talk with a higher degree of authority once you have contextualized your experience.
Most of us want continue school post grad and many applications require this
The personal statement did not made me feel like a scientist but made me think about who I am and how I became who i am today.
This helped with the â€œwhyâ€ of my scientific career and wants.
The personal statement definitely helps for any post grad program students are try to pursue.
Not more of a scientist since it was a personal statement based on my work ethic and persona.
It helped me be able to showcase and promote my knowledge while still showing who I am and what makes me different from other scientists and students
I am applying to medical school, so preparing this personal statement was good practice for the one I write for my application
This personal statement is one I can use for future applications for grad school.
It helped me express the reason why I want to be a dentist and all the obstacles I had to overcome in order to reach my goals in life.
It helped me prepare to write my personal statement for medical school
Feedback by Dr. Roddy was great so it helped.
Personal statements do not need to include anything science based, therefore it did not make me feel more like a scientist.
This helps when applying to places that need a personal letter like med school etc
This assignment helped me a lot to prepare for higher education.
It did because i will be using it later on in my future
I did like the personal statement, but I felt like it would be better to do more than once like the portfolio.
Just like the CV and resume writing workshop, it was very helpful for any graduate who wants to go to graduate school in the near future but it is not exclusive to scientists.
it did make me feel like a scientist, I was able to mention previous studies that motivated my interest in science, and why I chose this field.
The personal statement did make me feel more like a scientist because it was the first time I wrote one and I got to see and prepare on how I would write my personal statement. Helped me see what changes I can make to perfecting my personal statement.
I found it good practice for when i had to make a real one.
The personal statement helped me to see my true potential and what i am capable of doing. It has helped me to see what i can work on and the story behind who i am and why i like science.
A personal statement is somewhat a good way to talk about yourself and how you became interested in science, and what you plan on achieving in the long run.
The personal statement was beneficial in the sense of preparing myself for grad school but I wouldn't say it made me feel more like a scientist since personal statements aren't so education based
Helped for medical school
The personal statement preparation did make me feel more like a scientist because it forced me to talk about myself more in depth and in a way that "convinced" others that I am capable.
This made me feel like a scientist because it reminded me of why I do what I do
The personal statement allowed me to feel as I was confident in my scientific ability.
Helped to contextualize why I am so interested in the sciences and what I hope to be able to achieve with my knowledge.
Preparing my personal statement was a unique experience. I was able to share my personal and academic experiences. It made me feel proud of the challenges I have overcome and all the skills gained throughout the years.
It helped in being able to write about myself.
I felt more prepared in how to present myself as a scientist and how to portray my experiences to specific audiences.
The personal statement did, that statement made me know who i am and what i want a biology major.
this is something i can apply to my science background
allow me to see multiple skills and experiences
Not like a scientist, but helped me for my future
Made me show myself my own worth
the personal statement made me feel more of a scientist because it helped me realize my love of science and learning of it from a very young age.
I feel that in the personal statement as a biology major there were things I could talk about that related more to scientist
The personal statement made me feel like I was more than just a scientist, I saw myself as a person. As a scientist, I do not want to be seen as just a scientist.
This was something i found extremely important because i was shown how to write out my experiences in a professional manner
It made me analyze and realize how much I am involved in the biological sciences.
It did not, because I already had the personal statement done for my graduate school deadline.
Again this was very helpful for me because i needed one for medical school and this class helped me come up with a draft that i can work with. This was an amazing assignment as most of the students probably need a personal statement.
The personal statement writing helped me prepare for when i have to submit personal statements for my graduate school applications
The personal statement made me feel like a scientist because i was able to tell my story about how passionate I am about science. It made me more unique as an individual too.
Writing my accomplishments and skills helped me feel like a scientist when reflecting back to it.
I did not think the personal statement preparation made me feel more like a scientist because for me it did not have much to do with science. My personal statement was more of telling a personal story, not related to science.
This helped connect our knowledge of biology to what we want to do for our future careers.
Personal statements are asked in most applications, this is an important skill to have.
This was extremely helpful and I learned things about myself here
My experience
The personal statement preparation given was amazing and it did make me feel like a scientist due to the fact that I had to perfect it in order to excel.
It was very helpful for future when applying to grad school
It helped me prepare for medical school.
The preparation of the personal statement helped me to use my creativity to express my path as a scientist.
This definitely helped me in my scientific journey. I was able to get into a premedical program which in turn can help me get into medical school. This personal statement explains the resume in more detail.
This made me have all the paperwork and stuff needed to be sucessful in a science career
It helps start to think about your experiences as you embark onto grad school.
The personal statement is information about myself and not actual science material but it did help me prepare for graduate school.
As I stated before I don't have a strong background in the sciences. However, it did help improve my current one.
It showed me that science really is a huge focal point in my life. I liked it very young and its something very influential and something I want to do.
this was very important because i did not know how to start mine. and most of us will be applying to different schools and programs post bachelors degree
it did because a personal statement is a summary of yourself which is also more in depth
I need this soon for graduate school therefore super useful now.
The personal statement allowed me to become more aware as to why I wanted to become a scientist.
it can be used in the future
Writing my personal statement helped me realize that I was meant to become a science-oriented individual throughout my endeavors.
The preparation of the grant proposal forced me to keep a scientific perspective about my topic, when most people would not consider science when discussing my topic.
Preparation for grad school
not like a scientist, but helps to learn and enquire on your strengths, weaknesses, and experience or lack thereof.
I have decided that I do not want to pursue science in the future so my personal statement was no science related.
I don't feel like it per se made me feel more like a scientist but rather what it did is it help with regards to allowing oneself to see what sort of grand picture image you are as a person and how you want you and your own personal story to be viewed and exhibited to the world and people whom you may or may not have ever met before.
No, this did not make me feel like a scientist. This felt like an assignment I could get working in any field.
The personal statement did make me feel more like a scientist because it allowed me to put into perspective what my interest were that were causing me to take the path of medicine.
Need it for medical school
A personal statement is a good source due to many med schools and jobs looking for this type of writing.
I can write about everything I have done
This really helped me reflect on myself and how to better present my self for first impressions.
This also helped me reflect on my time at FIU and my reason for wanting to go into the field of science/medicine
The personal statement gave me the time to reflect on my experiences and what I've learned from them.
It helped to show how many lab hours were actually put into our academia.
I am in the process of applying for med school and this allowed me to work on one of the most important pieces of information on the application. I have had a lot of time to think about my personal statement this year and it was a plus to get it done in this class. Now I can revise it or make changes later but most of it is done.
Been able to create your own reference letter is a great way to asses yourself but it does jot realize the purpose of a reference letter where someone else gives their opinion about yourself. It is basically a lie.
Helped me in the preparation of grad school applications.
Yes
I needed a great personal statement for med school applications.
The personal statement is the presentation card that Iâ€™m going to present in the place that I really want.
This was good practice, but it wasn't a new assignment. Other classes and workshops have made me do the same. As I stated before, I'm a scientist in progress.
I can't say this made me feel more like a scientist in any special way but it came in handy for my future Med school application.
Personal statements were significant for me because they were required to apply to medical school, it tells your story
The personal statement help you to show who you really are, but does not influence how you feel
personal statement writing helped me think hard about the reasons i chose this path and what my purpose in life truly is
The personal statement prepares me as a guidelines for the one i need to do to dental programs. Doing it know help me to start thinking all the things i have done, experiences, volunteers, etc
It helped me prepare for my graduate school applications.
personal preparation helped because it broke down into sections were you can list details and skills about yourself. it helps with the flow and the writing process. I remember I had to write one a year ago and had no knowledge on how to write a personal statement.
public speaking is helpful for a scientist
It helped me to notice my strengths and accomplishments but I don't think it made me feel more of a scientist compared to the other things that were done in class.
Helps practice when speaking with people in the professional field
It made me feel confident realizing all the things I had accomplished
I felt more like a scientist because I was able to write a personal statement that would help me talk about my accomplishments in science and why I began in the science field in the first place
The personal statement was a wonderful aid in helping us realize our true potential and what our strengths are.

## Sheet: elevator pitch
It gave me something to consider when networking in science workshops.
The elevator pitch was useful in helping me sum up my mission and major aspirations in life, which pertain to the health sciences.
I had never given an elevator pitch, so being able to give one has set me up for when I have to later on in my career.
Itâ€™s good to know how to present yourself to someone when you need their recommendations.
They helped me summarize the most important things about me to make a short self presentation
It is very useful since it mimics situation that happens in real life. Ex; trying to join someone lab
prepares me to talk about my skills in a short period of time
Helped me practice expressing who i am and what i have done so far.
It helps because it teaches you how to talk to someone when you least expect it and how you can go about using it to the best of your adavantage
It did not but it helped me network and do so professionally.
n/a
I found elevator pitches to be helpful because you learn how to talk about the important parts about yourself for 5 minutes.
This helped me become a better scientist because it allowed me to practice my communication and my speaking skills.
things are moving fast so sometimes it is good to have something short and quick and on the ready when explaining to other people, especially when it comes to being about myself. So it helps me with communicating to others in a faster way
It helped me understand the conversation flow of how to briefly tell someone who you are and what plans you have working on. this can be valuable when looking for an investor to fund your research project
I can see elevator pitches as useful to being a scientist. I think that is basically what we do when we present a poster or do a short talk. I also have seen my PI do this to get collaborators, so I think it is helpful.
This is something many of us have experienced doing but were not prepared and this helped me feel more confident in my ability to be better prepared when an opportunity like this one were to acquire
The elevator pitches made me feel like a scientist in a way that I had to talk out loud to other and share my abilities and achievements.
Part of moving forward as a scientist is finishing opportunities to learn, opportunities that feel very unlikely and intimidating. This helped me see that I really wanted to be part of a research lab.
I think to elevator pitch can be akward in certain situations.
Helped me think on my feet and ability to sell myself in the science community.
It was helpful because this is a common experience to have; running into a person that you would like to talk and get an experience (research, shadowing, admissions, a job, etc.) from
I feel this was a skill I overlooked, but is very important. As scientists and especially pre-medical students, we do many activities such as volunteering and research, so we come across 'higher-ups' often. It's good to have an elevator pitch to be competent when speaking with these individuals.
Its helpful because it helps you prepare for some pitches you are going to do in the future.
It helped me because I'm a shy person and sometimes its hard for me to get out of my comfort zone but the elevator speech help me prepare for future situations.
It helped me summarize my strengths and top qualities in a short amount of time
It did because scientist have to do elevator pitches sometimes.
Did not make me feel like a scientist, but it definitely made me more confident in the way that I present myself to others in interviews.
Elevator pitches were good to summarize ourselves in a presentable way
It can be difficult to talk about yourself, and pinpoint who you are as a person but this assignment made it easier now for me in the future.
It helped me to think fast and give a brief intro to myself
Helped me build up my confidence.
Elevator pitches aren't exclusive to the science field and my class really went down the "asking for a recommendation letter" route so it wasn't helpful to me.
the elevator pitch did make me feel like a scientist, I was able to mention my strengths and and the plans I have for the future
The elevator pitch made me feel more like a scientist by just if I'm ever put into that situation and want to kind of "sell myself" to someone or a company I am prepared and know what things to say.
It was good practice.
I do not particularly see myself using the elevator pitches but the technique did help me so that i can break out of my comfort zone and figure out how to network with other science affiliates.
An elevator pitch is very important to do and learn because it helps you to efficiently introduce yourself in a short and effective manner to a company that you are interested in.
Although my elevator speech was not about me it really opened me up tp public speaking. Scientists should know how to communicate effectible not only written but spoken as well and I think the speech was great practice.
THink on the fly
The elevator pitches were extremely helpful in not only forcing me to come out of my comfort zone (by the fourth class I was fully comfortable with speaking!) but also made me find the key traits about myself that made me a valuable member to the scientific society and elaborate on them in a quick and concise way.
This was useful for helping us prepare for interviews
The elevator pitch made me feel as though I can be competitive in the workforce.
Increased my confidence in discussing my expertise in an impromptu setting.
The elevator pitches was a good experience to practice my communication skills and introduce myself to the class.
It helped overall since it helps you present yourself in different settings and pitching yourself for different jobs.
Although it was uncomfortable, I believe this was an essential task to learn about as we don't learn any of this in our regular courses. I believe this was very helpful in learning how to present myself and highlight what I want to be portrayed by my work to colleagues and future employers.
The elevators pitches made me feel more like a scientist, i have become more confident and prepare when i am in public as a biology major.
not exclusive to being a scientist. useful in general
it allows me to communicate fast
Again, not like a scientist, but helped better myself as a candidate
Helped me prepare for a protential interview
The elevator pitch did not make me feel more or less of a scientist. But it made me feel prepared for those interviews I may have later in the future.
I feel that elevator pitches really helped introduce myself in a short amount of time and I could apply this when applying for an RA position in a particular research.
The elevator pitches were not very hekpful for me becasue I like to stand out and be as unique as possible. I like to connect with people on a personal level and then decide whether I want to ask for help within the professional world.
more of a confidence and public speaking thing
It made me feel more confident in my ability to express and sell myself to a person I would be interested in working with in the future.
The elevator pitch helped me in introducing myself and preparing myself for future interviews.
This one helped me be more like a scientist because it helped me get off a point very fast in 30 second.
The elevator pitch was great public speaking practice.
The elevator pitch was useful in bettering my communication skills and when i present research or data to doctors I will have gained a foundation from the elevator pitch.
Made me feel more comfortable speaking to an audience --or a stranger.
The elevator pitch made me feel more like a scientist because I was able to show my science background and skills in a very short time.
It helped get over the "stage fright" of doing presentations and build confidence in talking to a group of people.
Helped me learn how to talk about myself.
this was fun and also relevant. It might have lowkey prepared us for meeting someone that we could potentially work fo for work with
Elevator pitches are more for job interviews, so I didn't really feel like a scientist.
Elevator pitches made me feel like a scientist because in science, you will have to do a lot of self promotions and quick presentations based on your topic.
It was useful in preparing for interviews.
It allowed me to practice being concise and effective.
The elevator pitches helped me to prepare a short explanation about who I am and what my goals are as a scientist. It also helped me to get out of my comfort zone when I had to talk in front of the whole class.
If I can land a good quick elevator pitch to a person of high scientific standards, then I can open more doors to learn more about science. This definitely prepared me for on the go elevator pitches.
It got me out of my comfort zone and made me better at talking in front of people
It helps communicate with future connections/networking.
Because we spoke only for like 30 seconds and did not reveal any important information.
I would say this is very helpful.
It wasnt very science related. It was more personal. It focused on the importance of having to get out there and talk strictly about yourself and getting yourself heard. It wasnt at all like the science classes and just knowing information. Its getting to know yourself and seeing your strengths. I think its very important to be able to make ourselves believe in our capablities (especially molding…
more on presenting who i am
i don't think that elevator pitch makes someone feel more like a scientist
Perfect to reach out to new opportunities now that I am graduating.
The elevator pitches were great because it gave me experience in case I were to ever need it within the scientific field.
Made me feel more comfortable speaking about myself
It helped me prepare for future situations where I need to prove myself the best contender for the position I am working towards.
The elevator pitch was a great exercise on how to sell my skills, my experience, etc. to anyone who might need to hear it. This helped me take my experiences to a new level.
Great way to network
not like a scientist, but it does help in â€œselling yourselfâ€ to a person of interest; for a job you want letâ€™s say.
I have decided that I do not want to pursue science in the future so they were not science-related.
Elevators pitches or more useful in the context of general applications of looking for a job rather than for scientists and scientists only, but I'll say that it still was quite useful rather regards to applying it in the scientific field.
No, elevator pitches did not make me feel like a scientist. I don't think an elevator pitch is exclusively a sciene related field concept. I think elevator pitches could apply to any field, but if I really had to assign them to ONE specific field I would assign them to business and not science.
The elevator pitches did not really make me feel like a scientist because it helped me more on how to speak to people when I am looking for a job or trying to apply somewhere in particular.
Will need to use it in future aspects of my career as a scientist
I did not see the appeal in elevator pitches as much as the other work.
it helped me to summarize what I am looking for and say just the important information
This didn't make me feel like more of a scientist but it did help me with coming up with a quick introduction to myself.
It boosted up my confidence and made me feel like I can be a part of the scientific community
The elevator pitch gave me the opportunity to feel confident to speak about what I already know.
It is helpful because you will always have to talk in front of people and to sell yourself when seeking employment.
Part of being a scientist, is also being able to communicate effectively both orally and written. Assignments like these I think help build our confidence in speaking about ourselves and science.
Great way to prepare for a quick job interview in an elevator like the name implies but it has no relationship to being a scientist.
As a scientist being bale to communicate with people clearly is of importance so this class activity was important.
Yes
It is important to have this skill in case it is needed in the future.
The elevator pitch is for different people to know a little be about myself.
This was probably the assignment I felt like it was the most useful because I had to condense my skills and use it as if I was selling myself. Made me feel a bit more like a scientist because I only spoke of the relevant marine bio things I have done.
Very scary, it helped me step out of my confort zone.
The elevator pitch did not make an impact on me
The elevator pitches help you to talk in front of other people and express yourself, but does not influence how you feel about science
the elevators pitches helped me figure out my best attributes and what information i would like for a potential employer to know about me in the first 30 seconds i meet them
The elevator pitch an excellent example of preparing ourselves to speak in front of others to talk and present about ourselves
Very helpful for graduate school interviews.
there not much scientific talk when giving an elevator pitch simply because it has to be straight to the point. when talking scientifically, or after being approved from the elevator pitch, then you can get more in depth and through in scientific terms/experiements or anything else.
it made talk about my aspirations
Didn't make it to that class to perform it
I did not participate in the elevator pitches
Its good rehearsal
I don't think the elevator pitches made me feel more like a scientist because it is just useful and helpful to any student or person interested in working.
The elevator pitch was a great approach to have all your thoughts collected and to be able to get right to the point of the reason you would like to work somewhere. It forces you to choose your best attributes and represent yourself in the best way you can with a time restraint.

## Sheet: rec letter
yes i did feel it helped me out.
It showed me the things that I would want highlighted in a rec letter and what I would look for when selecting a professor to ask for a letter of recommendation.
The recommendation letter brainstorming was beneficial, as it allowed me to use a perspective from another individual in how I have contributed to the science community.
I did not find this exercise beneficial since I was writing about myself. It would've been better if we were given a scenario and had to write about that.
Itâ€™s hard to know how to write a recommendation letter when it could be difficult to obtain one from a professor or professional.
Helped me find out good things about me I didnâ€™t even know before, things I can use for future interviews
It made me think of the person that I am and why I should be recommended. it is also very common for professor to ask to do that so its convenient to know
assists me for future letters
Yes, because as i approach graduation, i was just wondering how i was going to bring up recommendation letters to my professors/mentors.
It helps to just speed up the process in general and remind yourself of your accomplishments
It did because it helped me highlight my skills and accomplishments in the scientific field.
It helped me reflect on myself as a student and as a professional
I found the letter of recommendation letter brainstorming to be very helpful because I need a couple of more recommendation letters to help me get into medical school.
Writing your own letter of recommendation is also very important in order to become a scientist. One of the hardest things to do is to speak highly of yourself. With this assignment, it helped to draw out the skills you have.
it helps with better understanding the thought process someone goes through when dealing with a certain topic, in this case its about yourself and people want to understand if it will be a good idea to work with you or not when it comes to a science team or something so yeah its helpful
I found this assignment to be helpful for person al use but it did not make me feel ore like a scientist.
I think this is something cool that I have never heard of before. I think selling yourself with others is a very powerful tool now that I know of it.
This was extremely helpful because we all need many for any graduate school we may be considering
This did not made me fell like a scientist, it made me feel more like a teacher since I was basically writing as a teacher to someone else about how I am in class.
Selling yourself and reflecting on your experiences help with confidence and it was fun to reminisce about working with my favorite doctors and patients pre-COVID.
Brainstorming the recommendation letter is very helpful to understand how people are looked at and recommended by teachers or employers.
Same as personal statement
It gave me a chance to self-promote myself and give me the opportunity to show my professionalism to professors and others who would write me a letter of recommendation
As students wanting a higher education, we often ask for recommendation letters from our professors, but we don't get to see them. This brainstorming allows to see one's skills and weaknesses, plus it's helpful to provide an outline to your recommenders when you ask them.
The recommendation letter kind of didn't make me feel like a scientist.
It help me express how I feel about my experiences as a student and helped me organize all the information in a correct way.
It helped me prepare to write rough drafts of recommendation letters for medical school
It was useful but it didn't really make me feel like a scientist.
Allowed me to write about myself from the perspective of another person which made me realize I am more of a scientist that I believe I am.
I donâ€™t think me creating my personal statement helped much really
It helped me to pinpoint my strengths as a student and focus on what makes me a good scientist.
This is what I will be needing in the future
I guess it did, but I feel like not all professors would be open to the idea.
I thought this was counterintuitive because students do not submit their own recommendation letters for graduate school or any professional school and if a professor or employer makes them do that and they end up signing it off themselves seems dishonest and unethical from their part.
I did feel like a scientist when I did the recommendation letter, because I was able to mention my contribution in class, and to show that was involved and interested in the course
Writing my own letter of recommendation made me feel more like a scientist because It gave me an idea on who/what someone would say writing on my behalf. It allowed me to think about times I have shown extraordinary effort and if that person is willing to write me LOR.
It was good practice.
Writing my own letter of recommendation helped me to see the pros and cons about myself and what separates me from other scientific candidates.
learning to write your own recommendation letter is mandatory because most biology majors will become doctors which is important because you may need to write someone a recommendation letter.
Writing my own recommendation letter allowed me to think of my achievements and attributes I have to offer. Given that a rec letter comes from a science professor usually if your major is in the sciences it does make me feel more like a scientist.
Found it useless, went to fast
Writing my own recommendation letter made me "talk myself up" in a way that few of us are comfortable doing. I very much appreciate that activity as it helped me learn what I wanted my mentors to say about me.
This assignment did help me feel like a scientist because I was able to demonstrate that in the writing but I feel that this is more biased when done by oneself.
The recommendation letter let me look back on what I've accomplished making me feel like I have the skills to be a scientist.
Helped me see, from an outside point of view, how individuals might interpret and measure my understanding of the sciences.
Writing my own recommendation letter made me feel more like a scientist because I was able to present my skills and qualities as a good candidate for graduate school. A nice opportunity to remember myself that I am valuable and I have accomplished many goals.
It was helpful in seeing how the process worked and how you could better present yourself.
This helped me think from a professor's perspective and also how to write my experiences and accomplishments from their point of view.
Yes it made me feel more like scientist
I am not the one writing a recommendation letter
it make me feel more as a whole person
Not like a scientist, but helped me highlight my achievements
Helped me see what writing a LOR needs and is expected to me about
Writing my own recommendation letter made me feel not more or less of a scientist, because I wasn't talking much about the scientific things I have done, more so on how i performed in classes and how I made myself present.
I felt that for the recommendation letter had to put myself in the position of a chemistry/ biology professor making me feel more like a scientist.
Writing my own recommendation was nice becasue I was able to brag on myself and reflect on all the things I've done. It made me feel like a scientist becasue I had to describe some of the science related things that I have done.
not really helpful
I made me dig deep in the experiences I had with professors and supervisors and how important it would mean to me to receive a recommendation letter from someone I enjoyed working with.
It kind of made me feel like a scientist, because of the fact that I had to talk about myself in a science environment.
This made me feel like a scientist because it showed me all of the things that i do in a class that my professors who are also scientists value.
This assignment helped me realize that its okay to draft your own letter and help the other person who is writing it. I learned that no one can advocate for you better than yourself.
The recommendation letter made me feel more of a scientist because i was able to write about myself and see the qualities I have as a future doctor and how my professors see me.
Writing down what others would think of me, especially professors, assisted me to further realize that I am a scientist.
I think the write your own recommendation letter brainstorming made me feel more like a scientist because it involved describing how well I did in a science course. Therefore, it demonstrated my knowledge in the science field.
I think if this was done early in the biology major it would help those to build more relationships with professors and gain further lab and research experience outside the classroom.
Important skill to have after graduating.
this helped me learn more about myself and my qualities. I tend to downplay myself a lot and this helped
Letter of recommendation did not make me feel like a scientist
Writing my own LOR made me feel like a scientist because I had to use all my knowledge and expertise of biology to write a good letter for med school.
It was useful for future applications to grad schools and jobs
This will help me for grad school.
I don't find the own recommendation letter writing helpful.
This did not necessarily make me feel more like a scientist but it definitely made me put my relationships into perspective. Allowing the person to experience my side of the story and then adding their own part of the story will allow for a better recommendation letter. This skill will apply to more than just scientist.
It lets me see the perspective of a person writing a recommendation letter.
I think experiences by others around you may be different than your own.
Nothing to do with science
This I really found interesting. I had no idea how to go about these. I had learned a lot!
Again this is was very useful for personal growth and getting know your strengths and maybe thinking what a student could do to get a real rec letter. Doing the work to be that student to get the letter the student wants
write about myself became more easier
i think writing your own recommendation letter is more for undergrad, not when you graduate. however a recommendation letter is necessary as a scientist
I am currently being asked to do this by professors so very useful.
The recommendation letters allowed me to become a scientist and get in the mindset of one to write myself a letter of recommendation.
kinda weird
I did not feel as if this was beneficial.
This kind of forced me to think from a recruiter's perspective, and made me think about what a recruiter might look for in a recommendation letter. What exactly makes me different, and what should I highlight about myself?
Learned how to approach Professors professionally for recommendation letters
I would not ever have to write one, so I donâ€™t think itâ€™s too necessary.
I have decided that I do not want to pursue science in the future.
It just functioned more so as an evaluation of who you are to the eyes of another individual and not so as something that necessarily defined yourself as a scientist because depending on who the letter is from, you yourself can be seen in completely different perspective. Although it is to note that this in the context of a biology student so many instances these letters will be evaluated from a …
No, writing my own recomendation letter did not make me feel like a scientist. It made me feel like a professor trying to think of something nice to say to my mediocre student.
The writing my own recommendation letter was not very helpful because I would rather obtain a letter that is coming from my professor or supervisor rather than how I see myself.
I will need it for medical school
Recommendation letters are very important and by writing your own it helps you to self reflect on your experiences with said person and helps you to understand your relationship with said person.
because that is what I really want it to be
This really help create a format for future recommendation letters.
This was also a reflective assignment that I found really helpful
The writing my own recommendation letter brainstorming gave me the opportunity to reflect on the qualities I already exhibit as a scientist.
N/A
We had to think of the characteristics that we see in ourselves, that we also ultimately see in scientist. Recommendation letters are important for all of us and it would be beneficial to have some that we can present to teachers in order to save them time and work.
As I mentioned before it is a great way to assess yourself but it basically has no relationship to being a scientist
It helped me realize how scientists also have other tasks at hands other than experiments
Yes
I actually has to do this a couple of weeks after doing it in class, so it came in very handy.
The recommendation letter is made by someone that knows me well personally and in my work space.
I had done these mock recommendation letters so many times that when I saw we needed to do this for senior seminar I was a bit sad. At this point in a students academic life the majority of people should have done this a few times, at least I would expect so if they are applying for internships/jobs/scholarships. I like talking about the things I have done so it made me feel closer to becoming th…
This helped me identify the information I should provide to my letter writers in advanced to make their job easier and to yield a better product.
It helped me see my own qualities as a professional
my own recomendation letter is like look at me using other eyes
this assignment once again helped me realize what traits and attributes of mine i would like to be out in the world.
Writing my own recommendation letter was a little be weird since i had to think i was a professor recommending someone. As a scientist i was able to incorporate thinking abilities to do it
It was helpful to think of myself through the eyes of a professor.
writing my own recommendation letter is not only hard but it does not show how someone such as a professional or a professor actually view you.
agree
The letter was helpful in making me acknowledge my strengths but didn't do much in making me feel like a scientist.
It helps you think deeply about what characteristics you offer
You're the best at talking about you
Writing my own recommendation letter didn't make me feel more like a scientist because some recommendations didn't talk about abutting related to science
It was a tough assignment in my opinion, because it was hard for me to collect my best skills. I am usually used to others seeing potential in me, but it was nice for me to realize it as well as collect all my accomplishments.
