# Supplementary material for: Cornerstone over Capstone: The case for structured career development opportunities early in the undergraduate biology curriculum as a way to influence science and biology identities
Source: PLoS One. 2023 May 5;18(5):e0285176. doi: 10.1371/journal.pone.0285176 (PMC10162542; doi:10.1371/journal.pone.0285176)
Supplement: S3 File — (XLSX) [file pone.0285176.s003.xlsx]

## Sheet: portfolio
Pretend that the portfolio preparation activity was provided to you during the time you selected above. How would having this assignment/information during your chosen time have better prepared you for life after FIU? What would you have done differently in regards to career preparation?
It wouldâ€™ve been easier to obtain jobs or Letters of recommendation.
I think that having a portfolio with all the activities you have been involved in is important at any education level. If I had been aware of the relevance this document has, I would have probably taken more pictures of activities I have participated in to better document them.
I think the portfolio activity given during senior year was helpful. If given during my freshman or sophomore year, I wouldn't have had enough experience to create a portfolio. It was not until junior year of college that I start venturing off and exploring different fields in science. Senior year I was able to reflect back on my experiences. I think this course taken during senior year for me wa…
I believe information regarding preparedness for our future should be better provided at the beginning of starting a new chapter of our lives. Providing the information about the portfolio at the start of my college would have provided me a better understanding of what steps should have been taken , or how involved I should have been in school life. Preparing a portfolio is about including experi…
Having something like this junior year would have given me a year to gain more experience go through senior seminar more confidently but better that than never.
Itâ€™s given me the tools I need to succeed in my upcoming professional life
I would have better prepared for any possible internship and given me a better sense of what I should expect to do for my future career in the STEM field.
Knowing about the portfolio during my freshman year would have inspired me to gather more information about my years of academic preparation at FIU. In the same way, it would have helped me consolidate my career goals and plant it better.
During junior year is when most students apply for graduate school except for those who will be taking a gap year so I think it would have been helpful if the portfolio had been done sooner rather than later. It could have also been utilized if someone was applying for a job. I mainly applied for jobs during my junior year so I think it would have aided me to have my portfolio back then.
It would have been more on schedule with my applications and grad school process. I would have been more prepared overall for these situations that im going through now
idk
Having this assignment during my junior year would have encouraged me to reflect on my life after FIU sooner rather than later. It would have offered me guidance and helped me track all my experiences thus far. In regards to career preparation, I would have definitely looked into what skills/traits employers look for in candidates and based my portfolio off of experiences that exemplify such trai…
Even though I needed the portfolio in my senior year for Dental schools interviews, I would have liked to know about it since my Freshman year so I could have documented my activities better in order to include them in my portfolio.
It would have pushed me more to join clubs and branch out in order to be able to add more to my portfolio instead of rushing it all at the end.
I would have made a larger effort to put myself out there and create network with others in my career
I would have planned way ahead of time for my future aspirations as a medical doctor by getting more involved in medical clubs and meeting medical professionals
Would have been better prepared for internships and other opportunities that arose during junior year.
Presenting this assignment during senior year would be best because we have more jobs and volunteer opportunities to add to the portfolio and it is not as overwhelming as presenting the assignment in earlier years.
Given me a guideline (a rough draft) and I could continue to add to it and work on it for the upcoming senior year.
I would have definitely kept a memoir of all the activities and events I have participated and/or volunteered at.
This assignment allowed me to be more organized, and able to keep track of all the activities that I attend.
In that point in my life, I was applying for multiple REU programs. This would have allowed me to have a more clear idea towards how I had to format my portfolio and what should be included.
I feel this would have better helped with my organization/record-keeping of my activities and quickly see where my portfolio lacks
It is necessary for applying to medical school and any future job.
It would have been helpful to have a portfolio prepared for graduate/professional school interviews
I chose sophomore year because by that point it would be good to introduce students to the idea of a portfolio so they can begin thinking about it. This can also encourage them to get involved at the university and off campus as well in case they have yet to do something in their freshman year. It would be good to them reintroduce the portfolio activity in senior year to see the differences in ac…
I believe having this assignment earlier in my college career would've helped me look at my future goals and aspirations from an outside perspective. I believe it would've helped me realize the importance of finding jobs and opportunities earlier than I did, and would've helped me become a more competitive applicant as it would've shown my commitment to professional experience.
I think, it will provide a better understanding about school activities and so many resources that when you transfer to FIU or become a student lack all information. So, I think it will more helpful in freshman year.
I think it was provided to me at the perfect time, just before my medical school interviews. I also think that is a good idea to talk about this in previous years so it can help students looking for jobs.
I would have tried harder to get shadowing opportunities or scribing to get more experience in the medical field.
Most definitely, I believe this course should be provided as a junior to guide those students who are on a pre-med track and provide them with enough time to prepare before graduating. This allows for students to open to their options, and put together a presentable portfolio. Also this can open eyes too many students in getting involved more and being able to update their portfolio for medical s…
Having my portfolio assignment during senior year is the perfect time because thatâ€™s the end when you have lots of extra curricular activities done
It would have helped me be prepared during my degree as I apply for jobs or research opportunities. The portfolio would have been very helpful
I picked sophomore year because I think that freshman year wouldâ€™ve been too soon since college is a new thing and youâ€™re adjusting to the college life. As a sophomore, being given this assignment/information wouldâ€™ve definitely better prepared me for life after FIU. I think I wouldâ€™ve done more for my network; put myself out there.
I chose the same period for the portfolio preparation as it was done in class. I think it is useful for the senior year as we move on from our college careers and start to enter the workforce.
I would have been more aware of life outside of FIU as a biologist and been more equipped
I believe senior year is the perfect time to assign this because if it were assigned early I would not give it as much attention and disregard it because I would not need to know that until further in the future. Now, as I graduate, this information is fresh in my mind
.
This assignment would have better prepared me for my life after FIU by giving me an insight on how to approach employers during a job search or how to explain my achievements to a professor Iâ€™m asking a recommendation letter from.
Making the portfolio during my senior year helped me remember all I had done in a concise way. It has made me evaluate what I have done. In regards to career preparation, I would have been more involved in activities pertaining to the medical field.
I think the portfolio activity is super important for entering either the workforce and for a great interview for a professional school. If I have had this assignment during my junior year, it would have been a perfect method to prepare me for the dental school application process, being a unique applicant,
It would have given me time to get all the resources, activities, and experience that look good on a portfolio.
It would help me have a visual presentation of what I have done throughout my undergraduate career.
Itâ€™s wouldâ€™ve prepared me for applications for my post graduate plans.
Considering I DID get this preparation my freshman year, I can tell you what it's ACTUALLY done, in tandem with some of the other professional development stuff I received that year: I applied for an internship my freshman year and got it, and have been doing internships, REUs, or undergraduate assistantships ever since. I've lead my own talks on professional development and portfolio building ta…
This would have allowed me to start preparing for life outside of college much more efficiently.
I would have more time to prepare my portfolio and take record of all my extra curricula activities and achievements from earlier on straight up to senior year.
Had I been giving these tools in the beginning of freshman year I would have done more in order to build a better portfolio. I'm graduating but there's very little I can add in my portfolio, but I could have taken advantage and done more had I had this idea about the portfolio. It's not too late but it certainly will be harder outside of undergrad.
I would have dedicated more time to my extracurriculars in order to have a more diverse portfolio.
This assignment prepared for my lifer after FIU because I now know how to give a 5 minute conversation of everything i have managed to do in the four recent years and how i have been able to manage it while attending school. What I would have done differently in regards to my career preparation would be to focus more on my classes than my extra curriculars.
I would be able to stay more organized about what I could put into the portfolio.
It wouldn't have had a major impact on my academic career. I do not think I would have done anything differently.
I would have been more involved in clubs and communities if I had known early on how much of an impact a portfolio would have made
This could have helped me aim for a better job as well as have prepared for now in my semester as a senior by completing the assignment with ease.
It prepared me for this time since I am graduating
i would have been more involved
This assignment would have helped me during an interview that I would have had during or after that time period. I would have focused on becoming more involved in other activities at FIU in order to have a better portfolio.
i believe the time to build/ learn to prepare a portfolio is senior year. it gives people enough time to have participated in extracurricular activities, internships, research, community service over the last 4 years of undergrad. This allows us to build a stronger portfolio.
it would have prepared me better for a job opportunity and for my application to graduate school.
I wouldn't have done anything different. I love the class in general, help me prepare for life outside of FIU
I could build upon that website and continue adding to my portfolio. I can also look back into the information.
Would've helped me prepare for my personal statement and application to grad school. I took this class after I already applied.
I think starting earlier would have better prepared me for applying to jobs or research and putting my undergrad achievements together over time.
This would have allowed me to prepare for jobs in my field sooner. I would have started preparing for my career sooner.
I would have been better prepared in clinical work and research done at hospitals i have shadowed in
I think the profolio wraps up my success in college and allows me to talk about all the things i learned throughout my time in FIU.
I was able to construct a better CV I am so grateful that I got to do this assignment. I think what I would have done different is include more about my personality.
Senior year is right before we are sent to the real world, so having this assignment prepared us for real world activities and tasks.
As a pre-med, it would have prompted me to look into medicine and start preparing for medical school applications earlier on. This activity would have incentivized me or motivate me to seek out opportunities in my field of interest since, at the time, I lacked many qualifications and activities I have now. And, expanding upon my previous statement, I most likely would have ended my college educat…
Well not for life after FIU but for life during FIU. I took jobs during my sophomore year that required interviews, and i think being more prepared for those would have landed me the jobs I desired instead of the jobs I had to settle for.
It would have been way more helpful to educate me about the importance of documenting several aspects throughout my college years which would ultimately lead to me having a great record of all the activities and events I took part in. Having this assignment in senior year is way too stressful because many times it is difficult to recall all that you have done in the past in great detail and it is…
Creating a portfolio earlier would've been helpful because I could've used the information to apply for medical school now.
I think that its would have. it's at a time when you have enough college experience to put together a decent portfolio, but also have two years to add onto your work experience.
I began to work a lot and make connections. Information last year would have showed me how to better manage time and stay professional.
It would have let me understand better the different types of STEM majors there are out there. I would have probably joined more STEM related club in order to prepare myself in a career.
This assignment would have helped me analyze my experience and plan for my future. I would have liked to have more research experience.
It would allow more time to prepare for what's to come after graduating. Would allow more time to grow your resume with experience and think about career choices before graduation and grad school apps.
It would have allowed me to start thinking of what comes next earlier
I would have had a lot nicer presentation of my resume when showing it to jobs and research. I would have started on so many things a lot earlier like research, jobs, volunteering, shadowing. I would have gotten more exposure to my field and maybe felt more comfortable for graduation. Instead, it sometimes made me feel uneasy.
I think it would have allowed me to be introspective from a younger standpoint. Having an assignment like this earlier would have allowed me to start thinking of the things I wanted to achieve in the duration of my college career.
N/A
I think it would be better during junior year because most of us apply for grad school during senior year and having this portfolio ready would make me feel more confident and prepared.
Knowing what a career portfolio was earlier in my academic career would've better prepared me for job applications and applications for veterinary school. In regards to my veterinary school applications, I would have included more of my overall achievements both at FIU and outside of FIU.
I would have most definitely spent more time in creating my portfolio and putting myself out there and being more proactive ahead of time.
Although being aware of a portfolio for easier book-keeping of information would have been more beneficial freshman year, it wasn't too difficult to find proof of every event I discussed in my portfolio. Therefore, I think its probably most appropriate to introduce senior year because only then will the importance of sticking out to graduate school admissions with this tool resonate best.
I would have much more confidence in my life after graduation and would feel like I have so many professional resources and activities ready for the world once I do graduate!! I would have loved to have a website prior to my junior year and my portfolio ready in hand for even more internship and work experience especially for a biology major and the competition of others in the same field.
I would have most likely documented my experiences better and even gone out of my way to participate more in things that would help advance me in my career.
Helps to prepare portfolio ahead of time so when it is presented to someone it is more complete and appealing
At my junior year this would have helped me to be more prepared to take on the year of being a senior, getting ready to apply to grad school. Although there is still time in my senior year to accomplish putting together a professional portfolio, it seems a little rushed to be doing so in our senior year, or this need to complete a professional portfolio should be hinted at to students and brought…
Having worked in the portfolio assignment during my junior year would have helped me prepare better for my dental school application. When I started my application, I did not have all the activities organized, so having the portfolio back then would have been a tremendous help. In addition, it would have also helped me see the areas I needed to improve the most in order to be a well rounded appli…
I would have been able to add to it as I grow
This assignment at the designated time would of help me prepare in advance and giving me an opportunity to apply the portfolio in real time. It wouldâ€™ve definitely given me a heads up when it came to the documents needed to run into my career choice.
It would have made me realize what lacking so that I could have started to work on i
I think the timing was perfect
It helps in starting to work or update documents such as a resume, personal statements, etc
I would have saved more assignments and done more research and volunteering before my last year at FIU
I added on a lot of things that I did within my junior year to my portfolio. I think that if I were to be given the portfolio at the start of my junior year I would have been able to see it grow as well as put things on that I did not use on the one I made for this class.
It makes you stand out from other candidates. I think probably highlighting internship opportunities would have been helpful
I would have better time management

## Sheet: scientific societies
Pretend that the scientific societies activity was provided to you during the time you selected above. How would having this assignment/information during your chosen time have better prepared you for life after FIU? What would you have done differently in regards to career preparation?
Wouldâ€™ve helped in finding true interests and learning about then more
Being involved with scientific societies can open your eyes to other professions that you might have never considered. If these activities had been provided to me during my junior year I would have probably done more research in the field to determine what profession better aligns with my interests.
I think junior year is when I started looking for internships and exploring the science fields. If this information was given to me earlier I think I would have been able to have more experience in different fields. In regards to career preparations, I would have probably joined more societies if I knew of them at the time.
Scientific societies help you get involved in your field of study and it helps networking. I definitely prepares you to be involved with the scientific community , their work and some other activities such as volunteering that can help you envision you future career.
I wouldn't have felt so alone in my later years and could have gotten more guidance in my journey. Not to mention the networking opportunities. With that being said you guys need to give more support to transient and transfer students. We're the most isolated and it's difficult for us to bond or network since most of the work is done on the main campus.
If covid hadnâ€™t happened I wouldâ€™ve interned at a vet clinic then and been able to apply this year to vet school
This would have allowed to build a much broader network. This way, I would have been more exposed to specific field within the biology range which could have given me early insights of what I wanted to do in the future once I obtain my degree.
It would have been a source of inspiration and motivation during all my years at FIU.
Had a joined some of the premedical societies that I found in this assignment earlier then I would have had better mentorship and guidance towards my future career. I think this assignment would be worthwhile to put in freshman year SLS so student get involved with their future fields early on.
If this happened during freshman year i would have had a vast knowledge of all the societies and membership options available and would have gotten involved at a much earlier time to gain more experience
yes, i would've worked harder
Having this assignment would have better prepared me for life after FIU by inspiring me to join organizations as a freshman, rather than junior/senior. It would have motivated me to take advantage of any opportunities presented to me and make a name out for myself as soon as possible. In regards to career preparation, I would have definitely stepped out of my shell sooner and networked with other…
Being part of a society with like-minded individuals since an early stage in college can help tremendously in helping the student gather the information and resources needed to go into that specific field. It can also serve as a mean of exposure to different career paths so the student can select which one is best for them.
It would help to join it later as I feel more students know more or less what they want to do the further you progress into your college career versus at an earlier time like freshman year.
Being part of medical societies can easily guide you to be successful in the career path you choose
I think senior year was appropriate
I believe this should be introduced in freshman and sophomore years so that students may sign up for these clubs earlier in order to be in the clubs longer and be able to participate more.
I would have more time to be involved in these societies so I can add more to my resume. And also be more aware of them.
I would have learned about scientific societies early in my college career at FIU and would have joined some scientific societies as early as freshman year.
This information allowed me to be in contact with other students that have similar goals.I would like to have the opportunity to know about this organizations before.
Exposing me very early on, would have allowed me to see clearly what types of research I wanted to conduct.
Getting involved early would have been awesome, but with my transfers this was not possible as I came to FIU junior year
I think if would be easier for me for senior year because I already have an idea of if and good feedback. This was my first time doing it.
Starting earlier in networking through professional societies can only help
Having the scientific societies activity during freshman year would be encouraging to have new students join clubs early on and have time to enjoy them rather than rushing towards the end of their time in university to join an activity.
I believe scientific societies are extremely helpful for students. However, in my personal experience, joining a professional society my first semester at college was a mistake. This was because I was in the midst of very experienced, overqualified students and felt very intimidated by the standard I had to live up to. However, this isn't the case with every student, but for me personally I belie…
N/A
I think this activity is better if you do it at the beginning of your FIU path so you can start work on that as soon as possible and also help you to know if you really want to be in those scientific societies.
I believe I have been involved in many organizations and been part of eboard positions that have helped me prepare for life after FIU. I would not have done anything different.
I believe this should be provided as a freshman to be able to guide students in the correct path and be able to participate in clubs and societies early on in their path. I do think a lot of students aren't aware of these societies and should be guided at an early step in their career path.
Being part of science societies is great from the start because it gives you a big network for your future
It would have been better since I would have had more opportunities if I had known about scientific societies earlier even though I heard about them from friends, would have been better to learn about it in a class
As a freshman, being exposed to scientific societies wouldâ€™ve definitely had me interacting and making relationships with people which is important for networking purposes.
Knowing more about scientific societies earlier could have helped me improve my networking skills earlier in my college career
scientific societies prepare me and give me opportunities to make my portfolio more diverse.
I definitely think the scientific societies activity wouldâ€™ve been more helpful early on because then I would have time to join more clubs that Iâ€™m interested. Usually clubs/societies require 2 semesters to obtain any credit/the ability to add it to your resume. So doing it my last semester wasnâ€™t as helpful. I think sophomore year would be the best because freshman year most students are s…
It wouldâ€™ve helped me better prepared in the sense that it wouldâ€™ve allowed me to be a part of me societies communities from early on and to feel that Iâ€™m helping contribute to the scientific community more.
It would have prepared me by helping me understand everything that went in to the application process. Rather, now I feel like I am getting so much information that I wish I would have previously known about.
Being exposed to different societies during freshman year would have been a better way to be involved in college, building a network for a future career, and even awake interest in another fields. Also better support from peers that are interested in the same field. Better opportunities overall.
Given me more of an opportunity to participate and become more involved in this societies.
I would have become more knowledgeable about certain opportunities. I would probably have taken more opportunities and done summer programs at different universities.
Junior year would allow you to see if you actually like science or a career in science.
I joined a scientific club my junior year and wished I had known about it earlier. I think sophomore is a good year to chose since it gives them enough time to get a rough idea of what type of scientist they want to be so they aren't overwhelmed with the options. Freshman are in a constant state of being overwhelmed, extracurriculars could be hard for them. Otherwise, I don't think it would've co…
This would have let me join associations and become more engaged with the scientific community earlier.
I would've been more knowledgable about it.
Same as the portfolio, I would have actually joined one so I can have a better network.
Gain more knowledge on the real scientific community and receive mentoring for med school applications.
It is best for senior year because it when we have actually had all the time possible to accomplish these things and now we must learn how to present them. I would have focused more on my academia than outside school activities.
networking opportunities at an earlier stage
I do not think it would have changed my academic life after FIU. I do not think it would have made my preparation any different.
These societies would have given me a better understanding earlier on with the path I choose to take in a professional career
It would have helped me develop connections and build up a network.
It would have helped me to understand about biology and science
would have helped me with my med school appication
This would have prepared me for life after FIU by having me become aware of all of the possible societies that exist and that would have further helped me acquire more knowledge into the career that I would like to pursue. Furthermore, I would have become more involved in these societies and that would have given me the opportunity to enhance my application when applying to graduate school.
sophomore year is your second year in your major. this opens doors for other societies and opportunities not just around campus but nationally as well. i would have joined more societies and also been exposed to much more if this activity was provided sooner.
At the beginning of my freshman year that way i get to be more involved and help me to have a wider look in the path i'm interested.
none
People can search where they belong. They can be better prepared to see where they fit in for their upcoming undergrad years.
Would have provided a clear explanation of what scientific societies are and how they can be helpful
I would have gotten more acquainted with the clubs and opportunities offered
This has allowed me to start looking for societies to join, I would not change any preparation for this.
My understanding in science would have been broader
I started to join Optometry societies and it allows me to find out more about the field and opportunities in it.
It will help me vast I wouldnâ€™t have change anything other than having more time to work on it more
These societies could have shown me the possibilities of several different aspects and branches of biology.
Looking for scientific societies early on would have provided me with a myriad of opportunities that I had no idea even existed. For a pre-medical student seeking to attend medical school after attending FIU, seeking scientific societies as a senior holds little value. These scientific societies would have allowed me as a freshman to build up networks, participate in numerous activities, voluntee…
It would have been the same. The scientific societies activity had little impact on my career decisions and choices.
Tackling this activity of joining scientific societies of interest in freshman year would have been the best time. This would have given students the chance to join societies at the beginning of their college years so that they could consistently be a part of a family with common goals and interests. Furthermore, this would look so much better on resumes and applications after FIU, to prove that …
Joining science societies from freshman year would've been nice because of all the oppourtunities and experience you gain from the societies.
its sets you up nicely so that you can associate yourself with organizations that will benefit you when you start to move towards the workforce.
I joined APPA and this taught me a lot about the field.
Associate myself better with fellow colleagues that share a similar interest as me career wise. I would have been more social and talk more with my professors.
This would have opened my eyes to future professions, allowed me to attend conferences, and follow the current news within those fields of study.
I believe it's perfect for senior year because it wraps up everything you've studied throughout your time at FIU. It makes you more confident as a scientist after graduation.
this would've helped me stay on path with my career goals throughout my time at fiu
I did not find much use in this activity but it would have been nice to know about it earlier in order to gain exposure as well as show interest.
I would have joined some organizations way earlier. I wish I had joined a scientific society as a freshman.
I think it would have been best to learn more about scientific societies during freshmen year because it is most effective to get involved early on and get more exposure.
I think knowing this information during sophmore year would be better because this way we could add interesting activities to our resumes if we become part of one of the societies.
Learning and researching information regarding these scientific societies that are available for college and university students, would've helped me gain more information on the career path I have chose. It would've also helped me to gain more experience through the opportunities that are available once you join these societies.
I wouldve been more involved and know more about events and activities that i could participate in
I think it would have been most helpful to introduce these freshman year in order to benefit as much as possible from membership in these societies. Being involved early in all these societies could have provided involvement, leadership opportunities, resume building and networking that all are great to develop early in your undergraduate career.
I would have enjoyed being a part of a society and learning that portion of academic and professional development.
I would have been a member for longer and also would have taken advantage of the student membership fees if I had known earlier. I would also use the resources provided by the organization in order to get ahead in my career.
Starting this from my freshmen year would have helped to establish a broader network of people. This would greatly help me for my career.
It has been most helpful during my senior year to look back and see what societies I have been a part of and it helps me to see what societies I'd like to be a part of in the future.
This would have allowed me to expand my network early on. By starting to form part of these scientific societies early on, I would have had the opportunity to interact with other enthusiastic people and I would have received guidance throughout my STEM undergraduate process.
I would be able to ensure this is the right degree for me and that I'm still interested
Having the scientific societies ready for me to look for wouldâ€™ve given me more time to apply to those society so that I can get experience
it would have been nice to join different societies early on so that the members can help guide you in the right direction for the path you choose to take.
I think one should get involved in scientific communitues early on
Volunteer and leadership opportunities
It would have helped to join more clubs that offer resources
I think that this activity is good for my senior year because this is when I am starting to see all the different options available to me with my degree. It was nice seeing that there are multiple things I can choose to do.
I think this assignment at this point is not a helpful because we are about to graduate and involvement in societies particularly the ones on campus should have been done earlier.
Nothing

## Sheet: job charts
Pretend that the job charts activity was provided to you during the time you selected above. How would having this assignment/information during your chosen time have better prepared you for life after FIU? What would you have done differently in regards to career preparation?
Applying for jobs wouldâ€™ve been easier and quicker with less stress.
I believe that job charts are more relevant during the senior year given that most jobs in the field require at least a Bachelor's degree.
I think sophomore year would have been great to introduce this activity. I would have been able to reflect on the skills that I currently had at the time and brain storm skills I need or skills to improve on. In regards to career preparations, I would have probably asked mentors how I could improve my skills to be prepared for career of choice
I believe job search are most helpful at senior year, which is the closest step to getting a job.
I think senior year is fine to focus on job charts so we can see what jobs to apply for in the near future.
It helps design a pathway
It gives soon-to be graduates a better sense of what it actually means to apply for a job
It prepares me for my next step after my graduation.
I am considering a gap year and was planning to switch from my current job position, I actually applied to the job positions I wrote in these charts and got a job- this assignment was great! And it just so happen to come at a perfect time.
Doing this freshman year would maximize the amount of time to gain and work on the skills listed in this assignment.
woudlve helped me look for a job
Having this assignment during my senior year of undergrad was ideal because it made me aware of all of the job opportunities available to students with a B.S. It also brought to my attention how biology-related jobs are not solely limited to medical/dental/pharmacy school and teaching. Other positions exist in the world, though not as common. In regards to career preparation, I would have most li…
It is always to have many alternative plans in case the original plan fails. It was useful to see what careers I am a good fit for with my current set of skills in case I need to take a different route that the one I have planned now.
Once again, its easier to design something like that once you've had more experience working an actual job. I guess it doesnt really matter when you do this but a lot of seniors are thinking about working after college if we dont go back to school so it could help with that.
To have a better idea what I should work on before graduating
Doing these charts are extremely helpful in showing where you are as a person and how you can improve to be as perfect as possible in academics and employment areas
I think sophomore year since my program requires direct patient care, I was actually looking for a job my sophomore year.
I would introduce job charts in sophomore year so that the students may be able to prepare for jobs earlier rather than later
Senior Year is when we start looking at jobs and grad opportunities. Specifically I feel like in the fall it would have been more beneficial. I would have started sooner.
It would have become much easier for me to prepare for jobs I wanted to apply too.
The job chart allowed me to see the skills and experiences that I have, at the same time that it highlights the skills I need to develop.
In this point, I was looking into different graduate school programs. This could have helped be more organized with my time.
The time they were given was perfect
I think this was an excellent year for doing it! Very efficient
It would have given a year buffer in order to obtain or plan for the skills that we might need to obtain.
This assignment helps in senior year because it gives you an idea of how to put all your skills together to see what you may and may not be qualified for.
I believe this would've been extremely helpful my freshman year, as it is very challenging to know exactly what career and what major I want to study at 19 years old. Having the resources early on would be significantly more helpful than seeing these resources for the first in senior seminar, when it is too late to change majors.
Because the information provided through the class will be more helpful in a early as two year
I think it will be better to do this at the beginning so it can help students that are looking for jobs before finish their careers.
This made me realized how qualified I am or could be for other health professions, therefore it was very helpful. I would do anything differently.
These job charts created helps to view many things one though was valid enough to put as a skill in a resume for example. Haven been provided with this chart earlier would have giving me an advantage into improving my resume and CV for my future career goal.
Junior or senior year is good because it helps you have an idea of what jobs to look for after graduation
It is taught at the right time as it helps with careers post degree
I think sophomore year is a good time to have been given this assignment because I couldâ€™ve had more time to work on my weaknesses.
looking into jobs earlier in my college career would have better prepared me to have a plan for post graduation
This would help people be more certain of their career choice and avoid the change of majors too late in there college timeline
Senior year is the best year for job charts because again, this information is fresh in my mind and I know the importance of it whereas freshman year, I would not have given it much importance
This information would have better help me by allowing me to know what it is exactly that Iâ€™m working towards these four years with the degree that Iâ€™m working on.
Because I would be looking for a job with my degree during the gap year, this assignment showed me what was available at the level that I am at. In regards to career preparation, I would have enrolled in more certification programs to be well prepared for future jobs.
Some students need to enter the workforce after high school. This activity during freshman year would have been an encouragement for finding a better-paid job, and also emphasize my need for improvements in the skills I am/was lacking.
It was great seeing all the options that are out there for jobs with my degree.
To better prepare for the gap year. I would have a more stable job so that I did not have to apply late as I need a job.
It would help you prepare early so you have job lined up right after graduation.
I think this one is a little trickier, but trying freshman, and maybe firing it back again at sophomores and juniors would be useful. It's good to reassess yourself and your skills every now and again.
This allows me to look for jobs suiting my field of work. I wouldnâ€™t do anything differently.
It may have given me more time to work on my skills and improve them. I would've also gotten the chance to develop new skills that are key when leaving college and entering the work force/graduate school.
Would have seekd out jobs that would benefit my career not just pay the bills.
I feel like senior year is appropriate.
I would have been able to see already the salary I was going to choose for my chosen career also I would have seen my career availability for jobs. I would have thought more the years and salary benefit it takes to study my career.
CAn focus on skills I am lacking more since I would have a way to recognize them.
I do not think it would have changed my academic life after FIU. I do not think it would have made my preparation any different.
This helped me see the skills that I already have required by certain jobs and what I would need to develop in order to be a candidate
It would have helped me better prepare for a job that I wanted to apply for.
It would have helped me to find a good job
i would know what skills i need to develop at an earlier stage
This assignment would have helped me start working on my weaknesses from the beginning of college this way once I graduate I would have enhanced my weaknesses. I would have focused more on bettering myself and focusing on the traits that I can improve.
senior year is perfect for this because we have built so many skills during undergrad. this activity allows us to piece those skills together and what we can do to get the job or career we want.
At the beginning of my freshman year that way i can get a better look at my options to look for a job.
none
It would prepare me to understand what my strengths and weaknesses are before going into my undergrad years. I can probably focus on those areas and better myself when I get through the years.
Beneficial now that I am graduating and will have to look for a job
At that time I knew what I wanted to do but was unsure of what specialty
As I am looking for a job now, the job charts are actively helping me prepare for job hunting in my field.
This gives me a secure path in what i want to become
This helped me re-evaluate my skills and list the things I still have to work on.
Charts helped me focused on things I need for my future career
My freshman mind could have broadened earlier on, rather than just believing that the Biology major was for doctors.
This activity would have provided an insight into what to look for in future careers and how to prepare for them, and what to focus on if a certain career interests me. It was a really good practice that could have come in handy early on.
Mapping out the job requirements was useful NOW, not before. I discovered my desired career not too long ago so nothing much would have changed.
By junior year, you have experienced so much and have taken so many classes, that you would have definitely earned several skills to prepare you for life after FIU. Therefore, this would've been the best time to introduce the assignment so that students can actively keep track of all skills they obtained so that senior year isn't as stressful.
If I would've created a job chart earlier I could've had done more research on the careers that I liked and keep those qualities in mind.
since at this time you are moving toward the workforce it helps give you perspective on your options for the future.
I was applying for jobs out of high school with no base on how to make a resume. Information then would have been useful.
Have a better understanding as to what I want in my future. It would have prepared me to better understand that there are many opportunities I can do with my degree.
The information I discovered during this assignment would have been appreciated as a freshman because it would have told me what I needed for the jobs I chose.
Job charts would let you know what you're missing junior year, so senior year you can graduate already with all the skills you needed to work on, also have more experience in the new skills before moving onto a job in the field.
Looking ahead is ideally the best way to prepare for the future
This would have been extremely useful at a younger age. I would have seen what others around me were getting involved in and possibly have been connected to jobs early on. This assignment also helped me find future jobs that I was interested in and helping me identify options.
In my junior year, this would have allowed me to begin thinking of other professions that I might be interested in.
N/A
During senior year most students know what they want to do after undergrad so the job charts can help them to have a step by step guide of what they want or have to do.
Job charts would've helped me realize the characteristics I have now that I didn't realize I have gained through my previous personal and job experiences.
I never really knew the qualities I had could be used for many different jobs that I was able to write down in the job chart. It really opened my eyes as to all of the opportunities I wouldve had at an earlier age to start working in other jobs and learn new skills
You could probably make a good case for why implementing this activity early on freshman year could help students think and develop skills necessary for their future careers, and it would probably convince a larger percentage of them to start volunteering, seeking jobs/research, etc in order to develop those skills. I just don't know if students so early on are considering those opportunities, an…
I thought this was appropriate timing to not overstress the individual either.
I would have started looking at more specific jobs earlier rather than stress about what I was going to do after college ended for me. Knowing earlier would have helped me know what was out there and what I needed to do in order to be considered for the jobs.
This will help to guide me and develop my personal skills earlier. Personal skills would be more refined and fine tuned
I think the sooner this can be completed for a student the better, it would be more helpful for a student to find a job, he, she, they, like sooner rather than later. As a transfer student who had an opportunity to change majors but didn't because I didn't understand the careers in the field, I think this would help save time, money, and stress for a student to know sooner than later.
I think having worked in these job charts in my freshman year would have given me an idea of the skills and areas I needed to improve to get to my desire goal.
Same as last question
I think the time that the job charge was given is the right time since I am definitely heading in the career path that requires time and effort. Although job charts can definitely be used during your freshman or sophomore year I feel like it is a lot more applicable in the senior year especially when itâ€™s concerning your career. And there wouldâ€™ve been nothing done differently as far as the c…
Senior year is when you start thinking about jobs after undergrad so this is when I feel like it would be most helpful.
Timing was perfect, it was very helpful
Helps breakdown the requirements I need for jobs
It would have helped to get prior experience towards job that have certain requirements
I think that this was a good time for me to look at the different options that I have available with my degree as I am graduating soon.
I would say junior year to formulate a better plan for senior year.
Helped me pursue more jobs

## Sheet: resume
Pretend that the resume activity was provided to you during the time you selected above. How would having this assignment/information during your chosen time have better prepared you for life after FIU? What would you have done differently in regards to career preparation?
My resume wouldâ€™ve been better and more professional when applying to different jobs
Preparation of a resume early is a good idea. This could point the student in some direction to start getting involved. I would have better considered getting involved in research for instance.
Learning how to create a strong resume during sophomore year may have landed me better internships to apply for in the next upcoming years. I started apply for internships and jobs during my junior and senior year so this skill would have benefited me more during sophomore year
Freshman year is the best year to get a resume because students can start preparing for life after FIU early. Many of us also work while going to college. Having a good resume helps to get good jobs and even internships that could prepare us for life after FIU .
Again resumes only really matter when you're applying for a job so I think its fine in senior year.
Many of us are getting ready to apply to researches and jobs and this activity helps with having our professors input on our resumes in order to be able to provide employers with the best quality one
It would have allowed me to pay more attention to details I missed in my resume and, therefore, I would have been a better applicant for any type of internship or job I apply
It helps me to have ready the first document that I will use after my graduation.
I already had a resume previously written prior to this class from job applications that I had previously applied to. I think it would be better for students if this was included in their first year at FIU as many students work throughout their time in undergrad and it would have been better to have learned in the class how to write a resume rather than having to search up online a bunch of examp…
Once again if this happened during Junior year it would have helped me a lot in the grad school application process and would have given me some time to work on my skills a lot more
will helped me get a job in research
This assignment better prepared me for life after FIU by teaching me how to spin my resume. The main takeaway for me was being told not to use a resume template as it would annoy me endlessly. This ended up being 100% true and I came to the realization that I am able to fit more on my resume WITHOUT a template. In regards to career preparation, I would have worked on my resume throughout my under…
I believe learning how to do a proper resume should be taught either in High-school or Freshman year of college. Resumes serve many purposes, ranging from applying for a job to asking for a recommendation letter from faculty. These are all things we do throughout our college career and it would be extremely useful to master this skill since the beginning.
I had assignments to do resumes multiple times here at FIU so I feel like exposure to this kind of activity is already high.
The earlier the better since a lot of students need to already work along side study
Having a professional resume with good quality writing is crucial for medical schools and other organizations to look at what youâ€™ve accomplished so far
Junior year because at that time your resume can be polished to send to people for interviews or recommendation letters. I had already asked for recommendations letters after the resume assignment was done
The assignment was extremely helpful and I believe this should be shown to freshman students in order to start working on their resume very early on so that way they don't create a "wrong" resume and have to start all over with the format.
This is prime time where we have the most experiences and we can use it to apply for internships.
I would have kept track of all the activities and events I have volunteered and participated in, All my academic history would have been easy to track. I would have been aware of skills I once deemed were useless for a resume to actually be included in my resume. And also I could have applied methods of improving of writing my resume.
Preparing a Resume during the freshman year will allowed me to have more chances to be hired for a job position.
This the same reason to what I responded with in an earlier questions. When I was applying to internships, I had to have a resume ready. This could have helped me understand more clearly what I had to do.
I feel the same way as the portfolio
Perfect timing senior year! Maybe junior year too.
as with the portfolio, having a resume workshop earlier would have been helpful for graduate school applications occurring through senior year
The resume activity would be good to introduce in sophomore year to allow for students to begin to have an idea of what they can add in the future.
I think resume workshops would be relevant and helpful at every part of my college career, my resume has changed so much since my freshman year, and I would've learned a lot had I attended the workshops FIU offers for free.
I would said as a junior because at this point you will have a better picture of what you want to do
I think Junior year is a good start to learn how to do a good resume so you can practice for future jobs or school interviews.
I think the resume worked out best in my senior year because it perfected my already developed resume. I would not have done anything different.
This would better prepare my resume and allow me to have a set format to be able to just add more information as time goes by. I would have definitely set my format a bit different if i would've have had this information provided prior. I believe that providing this course at an early year would be more helpful for students.
Senior year is good for resume because thatâ€™s when youâ€™re practically done and can add everything youâ€™ve accomplished
Resumes are essential and must be learned earlier because many of us already need a resume/CV during our years prior to senior year
I picked freshman year because itâ€™s never to early to start developing a strong resume but the tips and advice given wouldâ€™ve been just fine with any other year.
As a Freshman, I visited the career services at FIU to help with improving my resume. I feel like that experience was extremely unhelpful, especially since the people 'critiquing' my resume were just other students (possibly as clueless as I was). I really enjoyed seeing from a professional how to structure our resumes and CVs and only hope I could have gotten this professional help in a class so…
We would've been almost complete with activities and this is when people tend to start applying for bigger things.
Senior year because now is when we are able to get professional jobs
A good resume is key to able to get the job that one wants- By making oneself as polished and achieved as possible. This workshop helped me by making me realize that I should highlight the things that although I might see as normal, others see as a great achievement.
By the time the workshop happened, I already had a resume. However, it helped me reevaluate what was important and what was not. This was very useful because originally I thought my resume was ready to be sent out.
I would have been useful to learn how to build a powerful resume, to get a better-paid job
It's never too early to learn about writing a resume and what should and shouldn't go in it
It would have helped me understand the Do's and Don't's of resume writing before I submitted them to different opportunities.
Helps be prepared for job search early.
Similar to my rant about portfolios
Having a resume earlier would likely put me in jobs much sooner, and would make me look more appealing to potential employers earlier.
It would have been less rushed in my opinion. I would have gotten the chance to pin point weak areas in my resume at an earlier date so that I could 'beef it up' sooner rather than later.
Senior year is fine. That's when you would have actually have had a job or two.
Junior year so you have more time to work on editing your resume and add things you think might be missing.
It is extremely important to know how to do a resume even to ask a teacher for a reccomendation.
Made my resume better and more organized sooner.
I do not think it would have changed my academic life after FIU. I do not think it would have made my preparation any different.
It helped me flesh out my resume more and even the smallest things that I have done were put on the resume as they can still make a big impact
For this assignment I had already had a resume. N/A
It would have helped me to apply for better careers
it wouldve helped with the things i previously stated
When we begin college most of us are looking for jobs. Therefore, this would have provided much help during that time. I would have updated my resume and structured it in a more professional way.
senior year is perfect for this because we have built so many skills and participated in many clubs, research etc during undergrad. this activity allows us to piece together and add them to our resume.
At this point i should have a resume and it will be nice to have a guide, and prepare me for better jobs.
none
Resume building is something essential when it comes to career fairs or internship fairs. As well as getting regular jobs. This would be essential to keep adding and building up where you started from.
Creating a resume early on in your college career is important so that you are able edit and add as you go along. I think this assignment would be more beneficial sophomore year
I would have gotten an idea of what was required when applying with my resume
Having a resume earlier would have allowed me to prepare earlier for careers, and be able to enter labs I applied to.
This helps me apply easily to jobs during my college years
This works out senior year so that you can start looking for jobs with your degree.
Having a strong resume is important and having it the earliest the better.
Resume preparation has helped me as I try to transition out of school and look for jobs.
Preparing for graduate school or any kind of higher education requires seeking out activities/opportunities outside of studying. Applying for research, volunteering, and other activities most likely require resumes. Learning how to make a resume and the strategies on how to keep them updated would have probably made me stand out more as an applicant in areas where a resume is needed.
I always needed a resume. So having it how it is now would have been helpful as early as possible.
I believe after freshman year, students took a few classes that introduced them to the college world, where they would be capable of starting to develop a strong resume. Sophomore year is probably the best time to have this assignment because it could remind students to constantly being active in their school life and work life to keep updating the resume so that by the time they are in senior ye…
Building my resume since freshman year would've been amazing when I applied to jobs.
this way you can have a clean cut resume for when you start to apply to jobs
I need to make a resume for jobs after graduate school and I now feel capable of doing so.
I would have obtained more community service hours. I would have joined a lot of community service opportunities.
This assignment would benefit freshman students as they grow and begin applying to opportunities.
The resume activity is good senior year because through the other three years you're just adding to your resume and don't really have much on it. Senior year you have more added to your resume and the resume activity is a good check up before applying to jobs.
After completing several courses and activities that pertain to my degree this would've helped me structure what I had done
This would have benefited me earlier on as I did start to show my resume to jobs and research places early on and I learned a lot later that I did not have correct formatting or information that I should have and I can't imagine how unprofessional or unexperienced that could have made me look. This would help so many incoming students.
Building a proper resume would have been helpful as I had applied for several internships over the years.
N/A
MOst students apply for grad school during senior year and most school ask for a resume so it would be nice to have the resume done once you are applying for grad school
Helping to build a strong resume is something I would've benefitted from earlier on in my academic career because it would've helped me reach and gain more experiences for veterinary school
Beginning at this time, is when we start applying to other schools and need to have our resumes prepared for any type of occasion. I think it critical for us students to know how to create a resume and what to put into it and how to catch the attention of the people we want. I would have worked harder into making my resume more cleaner and professional
The reason why I picked senior year is because I'm aware that FIU and plenty of pre-professional clubs do offer resume workshops, so this sort of service is already available to students of all grade. I still believe an entire class day hammering away resumes and providing examples was very helpful, so I would keep it in the structure that it is in now.
I feel this is always relevant for any year and in university in general!
This would have been a little bit more helpful in getting prepared a little bit earlier. I would not be as stressed as I was during senior year
Knowing how to develop a strong resume early (freshmen year). Will help one to see what skills are lacking and develop these skills.
Having worked in an office where resumes are constantly being updated and fixed, I believe all freshman should know what a resume is and how to complete one. This is not something that should be left to senior year where so many students could have sent in better resumes on their application to grad school, med school, etc, if only they knew. I also believe it to be heavily the students responsib…
Many of us apply to graduate programs during our junior year. So, having this assignment during this time would have allowed me to organize all the activities I had done throughout my undergrad experience.
It was presented the right time
The resume workshop will definitely be more useful in the freshman year rather than the senior year because during freshman year there are a lot of freshmanâ€˜s out there that are searching for jobs that want that opportunity to even jump into the internship that can cater to their career choice. Therefore having a workshop that can sharpen their resume can give them a jumpstart into the field th…
This is good to do early on so that you have time to start working on a strong resume.
Super helpful
Prepares my resume for future jobs
Although I had found resources for resume building, other example would have been nice to better improve job opportunities
I think that resumes are super important and that everyone should have one as soon as they graduate high school as many things require a resume. If I had to take a resume workshop I would probably have a stronger resume as I have edited my resume every now and then since I made it back in high school.
Now I think is the perfect time because it is when we are about to most likely enter the work force.
Helps me for jobs

## Sheet: personal statement
Pretend that the personal statement activity was provided to you during the time you selected above. How would having this assignment/information during your chosen time have better prepared you for life after FIU? What would you have done differently in regards to career preparation?
Itâ€™s been helpful in regards to applying to graduate school and requesting letters of recommendation
Personal statements are more relevant during the senior year. This is when most students start applying for graduate or professional school. Thus, I would not have done anything differently in regards to career preparation or this document.
Junior year is when I looked into different internships and noticed some would ask for personal statement where I had no clue what it was and ended up not applying because of this. If I was introduced to personal statements sooner I may have applied for internships that require this
The personal statement is about talking about yourself and your accomplishments. The earliest we learn to express and voice out our accomplishments the easier it will be to do when the time comes.
Same logic. This is a final building block and since it can change frequently during earlier years it could cause a lot of pressure to do so then.
Helps with applying to grad schools
Given that Junior year is when most undergraduates start preparing their application for grad school, it would serve as a great preparation for any personal statement that needs to be written
It helps me to have my personal statement ready when I already have a base formed.
I think the personal statement should be written junior year because again this is when most students apply for graduate school, I think, and it would be required in these applications so this would have been more beneficial.
I feel like the timing of this one was right on time
i have to make a personal statement for medical school
Having this assignment during my senior year was perfect given that my peers and I are in the process of or getting into the process of applying to professional schools. This assignment benefitted me because it caused me to reflect on what qualities set me apart from other candidates. It gave me the chance to tell my story. In regard to career preparation, I would not have done anything different…
Most student apply to graduate programs during their junior year, so it would be useful to learn how to write a proper one around this time.
Personal statement are mostly used, in my opinion, to apply to future programs which is what you focus on as a senior. So I think introducing it later on is the correct time.
To know ones strengths and be able to build on it as soon as possible
This assignment can be extremely helpful in being accepted in the desired medical school you wish to apply to
I think senior year is appropriate
I believe this should be introduced in junior year so that students have enough information/experience to be able to write their statement but still have the rest of junior year and senior year to polish it and have it reviewed multiple times.
Best time would be in the fall because I would have had more time to review it. But senior year is when most of us apply to graduate school which ask for personal statement.
It would have been easier for me to write my personal statement if I would have known about the strategies learned in senior seminar.
During the Senior year I will be preparing my application for graduate school and will be useful to have guidance with the Personal Statement
This would have been helpful when I was preparing for my graduate school applications
the time this was presented was perfect
Since the person I am today is what I aspire to be as a doctor then I think this time was pretty good.
same as with portfolio and resume
I think this assignment is best during senior year because it gives student a moment to reflect.
I had no idea what a personal statement was until I took senior seminar. I believe this would be helpful for any student, regardless of their academic standing.
same reason as mention before
Definitively, this is something that needs to be teach in senior year to prepare students with their school applications.
It helped me wrap my life up until the end of my college experience; therefore the senior semester is good to do the personal statement. I would not have done anything different.
This would better prepared me to be able to start at least writing a draft. Being able to brainstorm and have ideas on how to set up a powerful statement. In which at around junior year I believe it would be extremely beneficial to students in a pre-med track. I would have definitely started my personal statement draft, knowing some ideas and concepts of how a successful personal statement should…
Thatâ€™s when you graduate and go on to med school or dental school when they ask for personal statements so senior year is perfect
Much better for people applying to medical schools or other schools that require a personal statement
I think senior year was a good time to develop a personal statement.
It would have been helpful to learn this earlier, but I don't think I would have done much differently in terms of career preparation
Like before mentioned junior year is the year where everything is changing and you have to start preparing for future plans.
I think senior year was the best year to be assigned the personal statement because (sane as recent answers)
Personal statements are extremely important and a contributing factor for many post- undergraduate programs and schools. A personal statement workshop during junior year would have helped me not only to make a better personal statement, but even to have been able to apply to medical school earlier on.
This activity was very useful especially since I am currently in the process of applying to medical school. I think this was the perfect time to write the personal statement because I have gone through so much up until this point. If I would have written it earlier, I may have not have the same experiences.
Since some students apply to professional school during junior year, having this activity during those times would have been a great help, since the professors know better the process of acceptance/application to professional programs and would have given better feedback than the writing center.
More time to prepare and develop a good personal statement. More can be added of revise by the time that you are ready to use it.
I think personal statement was given at the right time as it will help me for medical school applications
Helps with application processes.
See rant about portfolios.
I think this time has appropriately prepared me, in the time that I found comfortable. I wouldnâ€™t change anything. Learning personal statements is great for applying to graduate schools.
Since applying to medical school is a year long process, I would have been able to prepare better since I had little to no guidance during this process.
Senior year is fine. That's when you're prepping for grad schools.
Junior year to have more time to edit it and have multiple drafts to chose from since every semester your personal goals or motivations might change.
In junior year is when you are supposed to apply to medical school or dental school or any other school therefore it is vital to know how to write a personal statement.
Personal statements are always relevant for schools, scholarships, and awards. They can also grow and change as a student progresses. having an a draft already done would have made my life easier and taken the stress off of writing a personal statement.
I do not think it would have changed my academic life after FIU. I do not think it would have made my preparation any different.
It helped me in the sense that I was able to describe myself better and explain why as a candidate I stand out compared to other students
Nothing would have been done different as this was provided in my senior year.
It is helpful in applying to graduate schools
it would have helped me develop my ideas and polish my personal statement
I feel that during junior year of college most of us begin to get ready to apply to graduate school. Therefore, gaining knowledge on this topic would have guided me and provided me with the knowledge that I lacked at the time. This would have led me to know how to ask for a recommendation letter and who to ask which would increase the likelihood of acceptance to graduate school.
junior year would be perfect to work on a personal statement as it gives you more time to make those changes but also find ways to improve it. this activity/assignment provides great feedback to a personal statement, and having done it before senior year allows us to make more improvements.
Personal statement at junior year since it's the year most of the students try to apply for graduate school, and it will be nice to have someone else give feedback on it.
none
This is more of a 'conclusion.' This is something that should be worked on at the end of your undergrad years. This will better help someone reflect on their past, present, and future.
Better preparation for grad school application
Junior year is when I applied to medical school so having a personal statement ready or more guidance would have helped a lot
I think this was the appropriate time to design a personal statement.
This helps with applications to jobs and universities
This task helped me analyze myself during senior year and helped me with presenting.
Applying for school for the masters requieres fluency and good ideas for essay writing.
This personal statement helped me to apply to graduate school. The guidance and template provided benefited me greatly.
As a pre-medical student, the personal statement is one of the most important factors for getting accepted into medical school. Junior year is about the time one should start drafting a personal statement. Since I am applying to medical school after my senior year, the timing for the personal statement assignment in senior seminar was perfect. Nevertheless, probably having this activity around so…
The personal statement activity honestly did not benefit me too much.
Junior year would've been ideal to introduce this assignment because by this time, students establish many aspects of themselves and have begun thinking about their senior year and life after. Some premedical students have already begun studying for the MCAT around this year which means that they would definitely need to be aware of how to write an amazing personal statement. There needs to be mo…
A personal statement is required for my med school application and creating one since then would've been great because I could've had professors and collegues view it.
its give you enough time to patiently think of what you're going to write about. something I found difficult.
I need to make a personal statement to apply to grad school and I now have the knowledge of how to do this appropriately.
With all the experience I gained in senior year, I would be able to write my personal statement. I would have probably better my skills that I can relate to a certain career option I have.
N/A
I think junior year because a lot of personal statements are needed for grad school applications which are due early during senior year
doing this activity at the end of my time In college was ideal as it best helped me prepare for my future
It would have been nice to have been exposed to this topic before a senior year as I could have had ideas but instead, I had a week to prepare an assignment that usually takes months to think of and revise. This should have been done earlier on to then get a final proofread during our senior year.
This would have helped in completing applications to programs.
N/A
most grad schools ask for a personal statement so it would be nice to have it done before senior year that is when most students apply for grad school
Working on a personal statement would've helped me prepare for veterinary school better. Thus, I may have been able to get more feedback on the one I submitted for veterinary school this past cycle.
I never really wrote a personal statement and never knew that a lot of schools ask for that type of writing. It was very knew to me and i didnt really know how to deliver myself. I think its important for us to also know how to present ourselves in writing and fixing our mistakes before even delivering a statement as impactful as that.
Personal statements have only been relevant to me now in senior year that I have to apply to post-bacc and professional schools, so I believe it is best located in where it currently is.
Junior year helps you to navigate your senior year better with ease and less stress, this would help in my opinion
Since the assignment was done at the end of my time at FIU i felt confident that it could perfectly encapsulate my time in university
Personal statement feedback from freshmen year will help to further develop a much more perfect personal statement that will make people say wow this person is the right one for the position, school, etc.
This could either be done late junior year or early senior year where the student has had a few years of higher education under his or her, or their belt. It should not be done too early seeing as new life experiences and opportunities could add to what a student would say in a personal statement. This is best kept for the later years in a students career.
The personal statement would have been extremely helpful during this time because I remember how much I struggled to write my personal statement before the application cycle opened. I did not know what type of information I had to include in it or even how long it was supposed to be. This was one of the best and most informative activities we did in the class.
I think it should be done every year to see how you change as a person
N/a
Personal statements are difficult to write and I believe junior year would be the right time to start working on it and get some help while doing so.
Still waiting to hear feedback
Helps prepare for gas school
I think that the timing was good for the personal statement workshop
I think senior year is a good time for the personal statement to be done because we have more experiences than in previous years and kind of know where we want to go in our career path, the personal statement helped reflect on what we have done and where we will go.
Perfect time now since most of us are applying to grad schools.
For graduate school and med school applications

## Sheet: elevator pitch
Pretend that the elevator pitch activity was provided to you during the time you selected above. How would having this assignment/information during your chosen time have better prepared you for life after FIU? What would you have done differently in regards to career preparation?
It helps with interviews and how to elevate one self but not boastfully
Preparing for my self-promotion speech early would have given me more confidence when talking about myself. I would have also had the opportunity to look for different strategies and choose the one that suits me best.
If this was introduced during freshman year I probably would have developed better presentation skills. In regards to career preparation, I probably would have looked into improving my presentation skills
This is a tough one. Talking about yourself or a project of interest in 20-30 seconds can be difficult. I would have practiced or attempted this to get the an internship or at a job fair if I had had the knowledge.
It's good practice to be succinct and since talking to people and putting yourself out there is not specific to any one career it's good to start early. Freshmen are still adjusting so best to do it after some time.
Prepares us for Interviews
It would have given me a greater understanding of how small talks with relevant people in the my desired field of study and work are important for any job position I was interested in seeking.
It introduce me to a world that I will son explore.
I think the earlier we practice this as students the better cause it could have aided us in gaining volunteer/job/internship opportunities earlier to prepare for our future careers.
The timing of this assignment was perfect as wll.
i would've been ready in case my future boss enters my elevator
The elevator pitch taught me how to leave a lasting impression on someone in a short period of time by communicating the most important aspects of myself.
This is another one of those skills that can serve us tremendously in situations we can encounter throughout our college career. Therefore, I believe it should be important to always have an elevator pitch prepared in the back of your mind for when needed. In order to do that, students should be taught about it early on their college career.
Same as the last question.
It would increase level of confidence by a lot
I think senior year was the perfect year
This assignment would be very useful in freshman year where students are applying to jobs and research programs so they need to be able to present themselves very early on.
Would have helped me network better earlier on and continue relationships throughout my senior year.
I would have been better prepared to apply for my job
Will be useful to known how to approach people that you want to work with or shadow.
This is a skill that should be cultivated over time. Thus, doing elevator pitches starting Freshman year could help students become more comfortable with public speaking and perfect their pitch
I feel i could have used this just a bit earlier to get into research labs and "pitch myself" to professors
We are establishing certain goals for our future jobs when we graduate so this timing was also good.
it would have help secure some undergrad opportunities if we new how to approach it earlier
The elevator pitch is probably most useful during freshman year to get students comfortable and familiarized with speaking about themselves to others. This would've helped me put myself out there more.
The elevator pitch is a difficult task to master, and I think it could be most helpful for upperclassmen, as this is typically used by individuals who already have a foot in their professional field.
as mention before
I think this is an activity that should be done since the beginning but it will also help students to practice how to talk about themselves and help with their school interviews.
Junior or sophomore year because it will help be more confident and selling yourself when trying to join organizations or getting a job.
This elevator pitch assignment is very helpful and I believe this should definitely be giving to seniors, due to the fact that it allows seniors to express and in a sense show off who they are, and learn how to correctly and professionally vocalize it. This was also very helpful in practicing to speak to an audiences with confidence.
You should always have an elevator pitch because you never know when you will need it
Perfect timing us senior year
Senior year is the right time to prepare a 30 second elevator pitch because at this stage of your life, I think you should know about yourself; your wants, needs, who you are, and what you have to offer.
I've had to do elevator pitches in many of my other classes, so doing this at another time would not have changed my career preparation very much
Senior year would most likely start interviews for jobs after graduation.
The elevator pitch should be practiced every year. Because I was very nervous to do it as many other students were abs I think if itâ€™s done in one course every year then by the time we are graduating we would be very comfortable
I feel building a strong foundation as early as freshman year wouldâ€™ve been very valuable and important so that one could go about this idea of elevator pitches and grow as the years pass on to be able to tweak and fix their elevator pitch to perfection until they reach senior year or even beyond that.
If I would have gotten this assignment earlier, I think I would have learned how to network better. This exercise helped me hone in on what can be said, especially when speaking to a stranger that could potentially help me in future plans.
Again, some students need to enter the workforce after high school and these activity is a source of confidence for students to gain
Very useful and could be applied in various scenarios.
I believe the timing was perfect.
Helps with applications to post grad schools.
See rant
Elevator pitches help me now, since Iâ€™m actively looking for work.
Because I learned this during my last semester, it is more fresh in my mind to put to use after graduating and looking for opportunities in my career.
it's helpful earlier on to start practicing talking about yourself.
Senior year to get practice for interviews in grad school.
This is great to already know how to ask a teacher to participate as an LA or a job.
Public speaking is important and I started research as a freshman. Learning how to speak and introduce myself to people I wanted to network with would have been great.
I do not think it would have changed my academic life after FIU. I do not think it would have made my preparation any different.
It helped me calm my nerves and prepared me if I was ever put in that scenario and I know now what I can say during the 30 sec pitch
This was provided in my senior year.
It is perfect to expose you to speaking with others and make connections
at the senior level you are going out into the work force soon enough so i think this is a perfect time
This assignment would have prepared me for life after FIU by giving me the skill to talk about myself yet in a very summarized manner. This would have helped me in any instance such as meeting a doctor who I wanted to shadow.
around this time many students are applying for research opportunities and internships that having done this activity early on in undergrad could help us feel more comfortable talking about ourselves and in effective and concise manner.
So it can prepare students for interviews as well as new jobs opportunities.
none
Again, this is like a reflection of who you are. I suggest this would be done at least every year. So that people know what they should work on every year until they reach the end of their undergrad year.
Would be better freshman year, would've helped me build courage to speak out loud to an audience
Knowing how to do an elevator pitch would be helpful for research
The elevator pitches made me very uncomfortable at first... I can appreciate them now as something I needed to learn during my last semester, since they'll help me during my job search.
This greatly helps at any moment, whether with an employer or a professor
This was a helpful task done in my senior year and it allowed to me to learn to get to the main points.
I spent the whole night preparing and creating that will help me for future presentations
Public speaking is best to start early on to practice it, so by the time senior year comes around we are extremely comfortable talking to people.
Elevator speeches, at least in my experience, were taught in SLS. Thus, spacing it until senior year was completely fine for me.
N/A
Personally, I feel like senior year is actually a good year to tackle this assignment. With strong resumes, personal statements and other documentations from the previous college years, the final year is the ideal year to combine all the information to work on a personalized elevator pitch to use for life after FIU.
It would've made me more comfortable in public speaking settings.
an elevator pitch is really good when you are looking for joining an internship, a research lab, and it would've been nice to have one prepared and practice for when I was looking into joining them
I can meet people now and give information about myself concisely in 30 seconds.
To better prepare me for my seminar class. I would have rehearsed more and feel more confident.
Helps graduating students communicate clearly and quickly, expressing an idea that has to be delivered in a short amount of time.
Elevator pitches are good for networking your senior year when you're more confident in what you want to do after college
Doing this activity senior year was extremely beneficial as it aligns with having to apply for jobs now
Once again this would have better prepared me for future job interviews and being prepared on how to introduce myself and get over the awkward "Tell me about yourself"
This is useful in interviews, which I mainly conducted in my senior year.
N/A
during the sophomore year is when I started to look for opportunities outside of school so it would have been good to know how to approach someone that could offer me a job or volunteer position.
This activity was extremely helpful in prepping me for opportunites after veterinary school and for life after FIU
Around this time, we are starting to talk to others and put ourselves out there to get the opportunities to gain experiences into what we want to do in life. It's good to be prepared ahead of time because publicly speaking is not very easy to do and gets some time getting used to so most definitely I wouldve liked to know about elevator pitches around junior year.
Along with the skills charts, I think this is another tool perhaps best utilized/taken seriously when students are more mature and have concrete job aspirations. I also think it is most helpful developed early, for a student's professional and intrapersonal (confidence) development so junior year sounds like a good compromise.
Elevator pitches are scary and this helps to build confidence. I would feel more prepared overall and confident in delivering one impromptu.
I would have felt more confident in myself if I had done this earlier, by knowing how to sell myself I wouldn't have stressed on not being ready for the workforce
Helps to develop skills on how to gather a persons attention. The earlier one knows this the more they van fine tune it and better present themselves
This is best saved for senior year when summing up what the student has learned and has to offer as a candidate for the real world career job.
When we started working on the elevator pitch, I did not know much about it. After, I realized that introducing this activity during freshman year would have allowed me to improve my communication skills. During undergrad many of us want to participate in research labs or be an LA for a class, but we struggled communicating with those in charge.
Same as last question
Although I selected senior year I do believe that the elevator pitch is important for any year simply because this gives the individual the ability to narrow down the words and become more concise with who they are what they preach and strengthen networks
Once
Loved it, helps students get used to speaking highly about themselves
Felt like practice for future job or grad school interviews
It would aid in interviews for jobs, internships, and shadowing
I have never really had to do an elevator pitch so I think that it is fine for me at least to have done it in my senior year.
Probably junior year because this is the time most of us are thinking about being more involved in research.
Jobs

## Sheet: recommendation letter
Pretend that the write your own recommendation letter activity was provided to you during the time you selected above. How would having this assignment/information during your chosen time have better prepared you for life after FIU? What would you have done differently in regards to career preparation?
This wouldâ€™ve been useful for asking professors and others for Recommendation letters
I think that this document is relevant at any level. Learning how to draft this document early could help me to better choose my options.
I knew some jobs require recommendation letters but I was always nervous to ask for one because I felt the professor would say no. If given during sophomore year I probably would have asked for a recommendation letter sooner because I would have confidence to ask for one and know how to properly ask for one
This is one of the most helpful things that I learned during senior seminar. If I had known this in freshman year I would have had a folder full of recommendation letter from professors or lab research that I participated on .
Everyone starts to look for recs around this time and I never knew to write something for a professor. in fact I was told not to but it's hard to make deep relationships with all of your professors and balance everything else in life.
Helps for grad school
Given this is the time when students prepare for any possible internship or grad school application, it would have been very useful to have this type of workshop.
It is always a challenge but the maturity acquired during the years of study helps me to create good letters of recommendations about myself.
Throughout undergrad, there are many summer programs/ jobs/ internships that will ask for letters of recommendation so I believe it would have been better to learn this early on.
This assignment during Junior year would have been a bit better to have more time to work on it and have it ready for grad school applications
need to write a recommendation letter for medical school
This assignment would have inspired me to keep in touch with my professors and create long lasting relationships. I would have made myself known and maintained in contact every now and then with those who could potentially write me a recommendation letter. I would be more than a number in the class.
Most students start to ask for letters of recommendation at this time. I think it would be useful to have this workshop closer to that time.
We never got around to this activity but once again senior year, when students are really focusing on asking professors for letters for future endeavors.
This is another tool to improve chances of being accepted into a good medical school
Senior year was appropriate in my opinion
I believe this assignment would be useful in junior year to give the student time to write a recommendation letter while still having time to polish it.
I could have asked some of my professors my junior year and guarantee a letter then. I would have maybe challenged students to write two different ones!
I would have a better chance at getting a recommendation letter from a professor by writing the recommendation letter
I will be able to have a recommendation letter ready for the application process.Also,I will have enough time to contact the professor and allow them to make edits.
This was when I was applying to REU programs, which required me to submit a letter of recommendation
The time this was presented was perfect
This was a great practice for really thinking who am I and my values. In addition, how my values incorporate with my decision of studying medicine.
same as portfolio and resume
This would be most appropriate for senior year for when students will be needing recommendation letters in about a year or so.
I had no idea that it would be possible to write your own recommendation letters, and I think this would've been helpful to know in sophomore year as that is when students should start thinking about their relationships with instructors.
as mention before
I think this is something that should be teach in senior year because is when most of the students need to know about it.
Sophomore year because letter of recommendations are necessary in order to get research or other professional opportunities. I would have received more letter of recommendations easily.
This assignment would be very helpful to seniors because it can provide them with different ways to respectfully ask for recommendation letters, and how to correctly depict what you would like who ever is writing it to say. I will definitely be using this method to ask for my future letters of recommendations.
Senior year is when you start asking for recommendation letters after taking all of your classes
A year before applications to schools such as medical school would be better to prepare us for applications
When writing your own recommendation letter during your senior year, I feel like it would have more substance than if it were your freshman year. More substance as in being able to write about all the accomplishments youâ€™ve made throughout the years.
I might have been able to apply to graduate school earlier if I would have had this opportunity
Job applications will begin this time and having this skill would help quicken the process and help those who are helping you.
This was the most useful time to learn how to write recommendation letters
I feel this year is a very Important one because it is right before many students typically reach their higher level courses. Going into these higher level courses, it is very valuable to be able to know how it is that you could approach a professor when asking for a very much needed recommendation letter.
This was very helpful in senior year because this is the time when I ask professors for letters. A large number of them have requested for me to write my own. This showed me what are possible ways to write a good letter.
The same! It would have been useful since it would have helped me to better prepare my application for a better-paid job. Having/knowing how to write my own recommendation letter during freshman year was a good template to further prepare and ask to professor for letters for professional school, internships applications, scholarships,
Gives you more time to ask different professors without rushing them.
I believe during my junior year as that is when I started to ask for letter of recommendations.
It would help you know what a recommendation letter looks like so your more confident when asking for a letter.
Rant
Looking for recommendation letters now is imperative. I wouldnâ€™t change any preparation.
I feel like I learned this at the appropriate time.
Better senior year when you're prepping for grad school
Junior year so you have more time to meet professors and form relations with them.
This is vital to apply for med or dental school.
I dont like this assignement but I think senior year because itll help you feel better when asking for letters for grad schools.
I do not think it would have changed my academic life after FIU. I do not think it would have made my preparation any different.
Did not cover this assignment this semester
Would have helped me developed a stronger connections with my previous professors.
It is helpful in referring to graduate schools
I did not know this was a thing, it would have probably landed me more rec letters
I just noticed that I got confused wrote the answer for this question in the personal statement response. Hence, I will write the answer to the personal statement question here. Most of us need a personal statement when applying to graduate school as well. So, I believe it's important to teach during freshman or sophomore year of college. This way they can think about what they're going to write …
senior year is perfect for this because around this time we are asking for recommendation letters so being able to write our own and get tips on how to write an effective letter is great. and how to respectfully ask for a recommendation letter is important
I wish i knew this before senior year that way i should have prepare myself better to ask a professor for a letter of recommendation, which is a great opportunities for some students earlier than senior year.
none
People should be aware that personal statements are important to get anywhere in life. It sucks, but it's true. Life is all about connections. People are going to be important to other people when they want to get anywhere in life.
n
For applications
I appreciate learning how to make and send letters of recommendation now, since I will be looking for grad schools.
This helps plan ahead before graduation in having it and already applying to grad school
This would be better earlier on so that I could be reminded to build a relationship with my professors more to allow a better letter to be written for me.
It was a great help since the earlier we start to collect letters the better
Around Junior year we start applying to graduate schools and recommendation letters should be requested and delivered early.
Asking professors about recommendation letters is key for most STEM careers, to my knowledge. I was not even aware of the factors involved in asking for a recommendation letter (e.g. asking for a STRONG recommendation letter). Knowing this would have, perhaps, allowed me to obtain better rec letters.
Recommendation letters will not play a vital role in my future career, but having connections will. So it's good that I was forced to think about who could say good things about me.
I believe this activity should have been assigned in junior year because as I stated for a previous question, this is the year when more pre-health students have begun to study for graduate school exams, MCAT, DAT, etc, and is also around the time where students have become well acquainted with several professors who they would really appreciate a letter of recommendation from. There needs to be …
Due to the pandemic its been hard to get that one on one with teachers so if I was a freshman I could've built those experinces early on and get those letters early on.
this is a good time to start working on your own recommendation letter since many professors will ask you to do it when you apply to graduate school.
I need LOR for Grad school and I now know what to look for when I receive these.
It would have made me realized that I would need to connect with my professors on a personal level. I would have most likely gotten closer to my professors.
Helps students realize their flaws and the positive things they bring to the table.
it's better to know about recommendation letters early on so you can plan for applications and not wait last minute
this would have been best prepared beforehand so that I would have had it on hand for careers im currently going for
This is something to worry about towards the end which we as students don't do ourselves so leaving it for last was no issue
I think this would have made the process alot simpler for the professors I asked for a letter of recommendation from.
Recommendation letters are collected throughout the four years of college so it will be helpful to learn early on what needs to go in there and it can also provide a clearer picture to the recommender of what to write.
most grad schools ask for letters of recommendation so it would be nice to have it done before senior year that is when most students apply for grad school
Again, these activities would've been beneficial earlier on because it would've helped me become a better candidate for veterinary school
Again presenting yourself and the skills we think we have is not only hard saying it a loud but also in writing. Doing it around this time is allows us to actually engage more and see what we want to change about ourselves or the skills we want or should improve on. The more time we have, the better we can get and reinforce our imperfections.
Very helpful senior year when applications to graduate programs are completed and letters of rec. are required. Leave as is.
This was relevant at this particular time, in my opinion, this works out at the time of graduation job finding, etc.
I think this assignment was fine during senior year as thats when everyone is in need of the letters of rec
Perfect in knowing this earlier as one can see what they can do to ease the job on the person writing your own recommendation letter. As always the earlier one develops this the better
This would be helpful to learn a little earlier than senior year to get the ball rolling and adequately allow for the proper time it takes to write one, send one out and get a response.
This assignment would have been very helpful for me during my junior year when I reached out to the dentist I shadowed for a letter of recommendation and he told me to write the letter myself. I did not know what to write about since I had never done an essay like this one. Having being exposed to this assignment before would have given me the opportunity to write a strong letter of recommendatio…
That way I could have started developing relationships with professors because I'm a shy person
I definitely believe that the recommendation letter wouldâ€™ve been greatly appreciated in the sophomore year or the junior year simply because this is giving a heads up before you reach senior year where you will definitely be asking for a recommendation letters
This is good to do before applying for different graduate schools.
Perfect timing
Would have helped gain confidence in asking professors
The recommendation letters could have been brought up earlier to prepare from the beginning. I feel more pressured to ask my senior year professors
I think that if I would have done the recommendation letter activity earlier like in my sophomore year I would be more prepared and built stronger relationships with professors so I would be able to get better letter of recommendations.
This is probably the best time to aslk this of our professors.
Graduate school
